# Supplementary material for: Expressing the Pro-Apoptotic Reaper Protein via Insertion into the Structural Open Reading Frame of Sindbis Virus Reduces the Ability to Infect Aedes aegypti Mosquitoes
Source: Viruses. 2022 Sep 13;14(9):2035. doi: 10.3390/v14092035 (PMC9501589; doi:10.3390/v14092035)
Supplement: Supplementary file 1 [file viruses-14-02035-s001.zip]

Archive with 2 entries (2 files):
- Data Set S1.xlsx
- Figure S1.pdf
