# Supplementary material for: Expressing the Pro-Apoptotic Reaper Protein via Insertion into the Structural Open Reading Frame of Sindbis Virus Reduces the Ability to Infect Aedes aegypti Mosquitoes
Source: Viruses. 2022 Sep 13;14(9):2035. doi: 10.3390/v14092035 (PMC9501589; doi:10.3390/v14092035)
Supplement: Supplementary file 1 [file viruses-14-02035-s001.zip › Data Set S1.xlsx]

## Sheet: S1
chrom	POS	TOTAL_DP	REF	ALT	REF_DP	ALT_DP		%REF_READS
MRErprORF	8783	93108	T	C,A	93090	13,5		0.999807
MRErprORF	8784	92088	A	T,C,G	92043	12,23,10		0.999511
MRErprORF	8785	94079	C	T,G,+A	94054	23,2,10		0.999734
MRErprORF	8786	94171	A	G,-A,C,T	94122	10,25,9,5		0.99948
MRErprORF	8787	94282	A	T,+C,-AC,G,C	94232	24,8,2,17,7		0.99947
MRErprORF	8788	94445	C	-C,T,G,+A	94386	26,31,2,6		0.999375
MRErprORF	8789	93123	A	T,-A,C,G,+T	93070	7,13,16,17,10		0.999431
MRErprORF	8790	93007	T	-T,C,-TT,A	92967	23,14,1,2		0.99957
MRErprORF	8791	94080	T	+C,A,-TC,C,G	94056	8,3,3,17,1		0.999745
MRErprORF	8792	94684	C	-CA,T,-C,+A,A,G	94639	2,20,18,16,3,2		0.999525
MRErprORF	8793	93537	A	-A,-AGA,G,T,-AG,+G,C	93449	19,6,27,12,8,10,16		0.999059
MRErprORF	8794	89590	G	T,-GAAG,-G,+A,A,C	89520	38,2,4,29,21,5		0.999219
MRErprORF	8795	88003	A	-A,G,T,C	87941	31,6,12,13		0.999295
MRErprORF	8796	87946	A	C,+G,G,T	87906	27,23,9,4		0.999545
MRErprORF	8797	87107	G	-G,C,A,T	87013	31,4,24,35		0.998921
MRErprORF	8798	87812	G	T,C,A,+A	87745	45,3,19,17		0.999237
MRErprORF	8799	89629	A	+G,C,T,-A,G	89577	7,12,11,17,12		0.99942
MRErprORF	8800	92109	G	T,-G,A,C	92017	63,1,27,1		0.999001
MRErprORF	8801	94356	T	A,C	94335	8,13		0.999777
MRErprORF	8802	93325	C	A,-CCA,G,-C,T	93226	54,3,15,5,22		0.998939
MRErprORF	8803	93382	C	A,G,T,-CA	93313	47,1,19,2		0.999261
MRErprORF	8804	89863	A	C,G,T,+C	89807	25,16,15,1		0.999377
MRErprORF	8805	92114	C	A,G,T,-C	92083	5,2,20,4		0.999663
MRErprORF	8806	91942	C	T,G,A	91917	17,1,7		0.999728
MRErprORF	8807	92011	C	T,G,A	89396	2436,1,178		0.971579
MRErprORF	8808	94206	T	G,A,C	93983	2,8,213		0.997633
MRErprORF	8809	84068	G	T,A,C	84024	18,21,5		0.999477
MRErprORF	8810	93599	C	T,A	93578	17,4		0.999776
MRErprORF	8811	86333	A	T,G,C	86257	15,17,44		0.99912
MRErprORF	8812	92060	C	G,T,A	92043	1,14,2		0.999815
MRErprORF	8813	93472	C	G,T,A	93455	1,10,6		0.999818
MRErprORF	8814	93349	T	G,-T,C,A	93291	10,2,39,7		0.999379
MRErprORF	8815	87249	G	T,-G,A,+A,C	87208	16,3,20,2,2		0.99953
MRErprORF	8816	85020	G	T,A,C	84925	73,19,3		0.998883
MRErprORF	8817	94428	T	A,C,G,-TCC,-T	94389	10,19,7,2,1		0.999587
MRErprORF	8818	93772	C	T,-C,G,A	93754	10,1,1,6		0.999808
MRErprORF	8819	93735	C	A,T	93707	17,11		0.999701
MRErprORF	8820	94053	T	A,C,G	93973	7,66,7		0.999149
MRErprORF	8821	93424	C	-C,T,-CC,A	93393	5,8,1,17		0.999668
MRErprORF	8822	93992	C	A,T	93962	6,24		0.999681
MRErprORF	8823	93438	G	T,A,C	93404	15,16,3		0.999636
MRErprORF	8824	93231	T	G,A,-TC,C	93210	1,2,1,17		0.999775
MRErprORF	8825	93916	C	A,+TCGGAGG,G,T	93895	6,1,2,13		0.999776
MRErprORF	8826	93926	T	G,-TCAGAGGTGGTGCAGTGGCAT,C,A	93520	3,2,394,7		0.995677
MRErprORF	8827	94472	C	A,-CAGAGGTGGTG,T,+GGAGGTA	94445	4,1,22,1		0.999714
MRErprORF	8828	93936	A	C,-AG,T,G	93855	40,1,13,27		0.999138
MRErprORF	8829	94059	G	-GAGGTG,A,C,T	94039	1,6,5,8		0.999787
MRErprORF	8830	93856	A	-AGGTGGTGC,T,G,C	93804	2,17,23,10		0.999446
MRErprORF	8831	94045	G	T,A,C,-G	94005	15,21,1,3		0.999575
MRErprORF	8832	93807	G	A,C,T	93770	16,2,19		0.999606
MRErprORF	8833	93119	T	A,C,-T,G	93073	8,12,1,25		0.999506
MRErprORF	8834	94148	G	T,-GGTGCAGTGGCATTCTACATACCC,-G,C,A	94101	16,2,5,2,22		0.999501
MRErprORF	8835	94050	G	A,-GT,T	94000	30,1,19		0.999468
MRErprORF	8836	93809	T	C,A,-TGC,G,-T	93734	64,8,1,1,1		0.999201
MRErprORF	8837	92351	G	T,-G,C,A	92310	10,2,2,27		0.999556
MRErprORF	8838	93685	C	A,G,T	93532	7,110,36		0.998367
MRErprORF	8839	91872	A	T,G,C	91737	14,60,61		0.998531
MRErprORF	8840	93208	G	A,T	93177	18,13		0.999667
MRErprORF	8841	94343	T	G,C,A	94312	3,23,5		0.999671
MRErprORF	8842	93776	G	T,C,A,-G	93729	11,11,20,5		0.999499
MRErprORF	8843	93682	G	T,C,A	93612	12,4,54		0.999253
MRErprORF	8844	94050	C	A,T,G	94000	2,45,3		0.999468
MRErprORF	8845	93390	A	G,-AT,-ATTCTACAT,T,+T,C	93361	2,2,1,10,3,14		0.999689
MRErprORF	8846	92720	T	A,C,G	92613	11,33,63		0.998846
MRErprORF	8847	92518	T	G,C,A	92484	1,29,4		0.999633
MRErprORF	8848	93133	C	A,-CTA,T,G	93111	9,1,11,1		0.999764
MRErprORF	8849	93790	T	-T,-TACATACCCGAT,-TACA,G,C,A	93705	1,1,3,5,65,10		0.999094
MRErprORF	8850	93637	A	C,-AC,G,T	93602	2,2,13,18		0.999626
MRErprORF	8851	93873	C	A,T,G	93845	7,19,2		0.999702
MRErprORF	8852	93627	A	C,G,-AT,T	93504	88,18,3,14		0.998686
MRErprORF	8853	93240	T	C,A,G	93203	24,12,1		0.999603
MRErprORF	8854	93947	A	T,-ACCCGATCAGGCGACTCTGTTGCGGGAGGCGGAGCAGAAGGAGCAGCA,+C,G,-ACCCGATCAGGCGACTCTGTTGCGGGAGGCGGAGCA,C	93882	14,1,1,40,1,9		0.999308
MRErprORF	8855	93844	C	A,G,T,-C	93807	10,1,20,6		0.999606
MRErprORF	8856	92829	C	A,T	92787	28,14		0.999548
MRErprORF	8857	93094	C	T,G,-CGATCAGG,A	93042	23,4,1,24		0.999441
MRErprORF	8858	93051	G	-G,-GA,A,T,-GATCAGGCGACTCTGTTGCGGGAGGCGGAGCAGAAGGAGCAGCAGATCCTTCGCTTGCGGGAGTCACAGTG,-GATCAGGCGACTCTGTTGCGGGAGGCGGAGCAGAAGGAGCAGCA,-GATCAGGCGACTCT,-GATCAGGCGACTCTGTTGCGGGAGGCGGAGCAGAAG,-GATCAGGCGACTCTGTTGCGGGAGGCGGAGCAGAAGGAGCAGCAGATCCTTCGCTTGCGGGAGTCACA	92995	2,1,24,15,1,9,2,1,1		0.999398
MRErprORF	8859	93221	A	T,G,C	93168	12,28,13		0.999431
MRErprORF	8860	91279	T	C,A,G	91175	53,48,3		0.998861
MRErprORF	8861	93610	C	G,T,-CAGGCGACTCTGTTGCGGGAGGCGGAG,A,-CAGGCGA	93570	4,20,1,14,1		0.999573
MRErprORF	8862	93595	A	C,T,-AGGCGACTCTGTTGCGGG,G	93519	30,18,3,25		0.999188
MRErprORF	8863	89607	G	T,-G,C,A	89570	15,5,3,14		0.999587
MRErprORF	8864	89344	G	C,-GC,A,T	89312	1,2,8,21		0.999642
MRErprORF	8865	91966	C	T,G,A	91896	34,12,24		0.999239
MRErprORF	8866	92093	G	-GACTCTGTTGCGGGAGGCGGAGCAGAAGGA,T,A,C	92056	4,13,19,1		0.999598
MRErprORF	8867	92874	A	G,T,C	92834	8,23,9		0.999569
MRErprORF	8868	93533	C	A,T	93515	9,9		0.999808
MRErprORF	8869	110108	T	C,A,G	109997	35,32,44		0.998992
MRErprORF	8870	117109	C	T,A	117078	10,21		0.999735
MRErprORF	8871	118948	T	C,A,G	118778	65,25,80		0.998571
MRErprORF	8872	117511	G	T,+T,A,C	117483	5,4,21,2		0.999762
MRErprORF	8873	105990	T	-TTGCGGGAGGCGGAGCAGAAGGAGCAGCAGATCCTTCGC,-T,G,+TG,A,C	105875	17,6,58,1,7,27		0.998915
MRErprORF	8874	116576	T	C,A,G	116416	40,6,114		0.998628
MRErprORF	8875	125345	G	C,A,T	125279	2,40,24		0.999473
MRErprORF	8876	115808	C	+G,A,G,-C,T	115697	1,11,5,7,88		0.999042
MRErprORF	8877	139542	G	T,-G,A	139493	15,9,25		0.999649
MRErprORF	8878	141510	G	A,C,T	141464	20,5,21		0.999675
MRErprORF	8879	134066	G	-GAGGCGGAGCAGAAGGAGCAGCAGATCCTTCGCTTGCGGGAGTCACAGTGGAGATTCCTGGCCACCGTCGTCCTGGAA,T,C,A,-GAGGCGGAGCAGAAGGAGCAGCAGATCCTTCGCTTGCGGGAGTCACA	134033	2,16,2,12,1		0.999754
MRErprORF	8880	123105	A	T,-A,G,C	123048	5,1,37,14		0.999537
MRErprORF	8881	141711	G	T,A,C	141682	7,17,5		0.999795
MRErprORF	8882	142970	G	T,C,-GCGGAGCAGAAGGAGCAGCAGATCCTTCGCTT,-GC,A	142932	16,1,3,1,17		0.999734
MRErprORF	8883	127175	C	-C,+AA,T,A	127080	1,2,62,32		0.999253
MRErprORF	8884	138011	G	-GGAGCAGAAGGAGCAGCAGATCCTTCGCTTGCGGGAGTCACAGT,-G,A,C,T,-GGAGCAGAAGGAGCAGCAGATCCTTCGCTTGCGGGAGTCACAGTG	137957	4,2,21,9,17,1		0.999609
MRErprORF	8885	130543	G	A,C,T,-GAGCAGAAGGAGCAGCAGATCCTTCGCTTGCGGGAGTCACAGTGGA	130508	10,3,19,3		0.999732
MRErprORF	8886	115135	A	G,T,C,-AGCAGAAGGAGC	115054	25,22,5,29		0.999296
MRErprORF	8887	143944	G	C,A,T	143907	2,28,7		0.999743
MRErprORF	8888	132400	C	T,G,A	132344	40,1,15		0.999577
MRErprORF	8889	139416	A	C,G,T,-AG	139309	47,39,18,3		0.999233
MRErprORF	8890	142123	G	T,-GAAGGAGCAGCAGATCCTTCGCTTGCGGGAGTCACAGTGGAGATTCCTGGCCACCGTCGTCCTGGAAACCCTGCGCCAGTACACTTCATGTCATCC,A	142095	6,4,18		0.999803
MRErprORF	8891	147109	A	-A,G,T,C	147063	3,22,17,4		0.999687
MRErprORF	8892	150281	A	T,G,C	150074	126,63,18		0.998623
MRErprORF	8893	139481	G	T,-G,A	139429	33,2,17		0.999627
MRErprORF	8894	141966	G	A,-GA,C,-GAGCAGCAGATCCTTCGCTTGCGGGAGTCACAGTGGAGATTCCTGGCCACC,T	141911	12,1,11,1,30		0.999613
MRErprORF	8895	113179	A	+GGC,C,G,-A,-AGC,T	113077	2,9,50,3,8,32		0.999099
MRErprORF	8896	141585	G	A,T	141548	30,7		0.999739
MRErprORF	8897	138313	C	T,G,A,-CAGCAGATCCTTCGCTTGCGGGAGTCA	138174	68,40,29,2		0.998995
MRErprORF	8898	140911	A	T,G,C	140782	35,19,75		0.999085
MRErprORF	8899	139871	G	T,-GCAGATCCTTCGCTTGCGGGAGTCACAGTGGAGATTCCTGGCCACCGTCGTCCTGGAAAC,-G,C,A	139822	16,3,2,9,19		0.99965
MRErprORF	8900	135566	C	A,-CAGATCCTTCGCTTGCGGGAGTCACA,G,T,-CAGATCCTTCGCTTGCGGGAGTCACAGTGGAGATTCCTGGCCACCGTCGTCCTGGAAACCCTGCGCCAGTACACTTCATGTCATCCGAAGACCGGA,-C	135514	19,1,2,26,2,2		0.999616
MRErprORF	8901	132244	A	G,-AG,T,C,-AGATCCTTCGCTTGCGGGAGTCACAGTGGAGATTCCTGGCCACCGTCGTCCTGGAAACCCTGCGCCAGTACACTTCATGTCATCCGAAGACCG	132151	24,1,24,41,3		0.999297
MRErprORF	8902	137410	G	T,A,C	137393	11,3,3		0.999876
MRErprORF	8903	126412	A	C,G,T	126318	11,55,28		0.999256
MRErprORF	8904	128322	T	G,A,C	127935	103,5,279		0.996984
MRErprORF	8905	140239	C	A,G,T,-C	140166	44,9,19,1		0.999479
MRErprORF	8906	130707	C	T,G,-CTTCGCTTGCGGGAGTCACAGTGGAGATTCCTGGCCACCGTCGTCCTGGAAACCCTGCGCCAGTACA,A,+T	130646	32,1,2,26,18		0.999533
MRErprORF	8907	127076	T	G,-T,A,C	126977	51,5,10,33		0.999221
MRErprORF	8908	144446	T	+GCA,G,A,C	144342	1,11,14,79		0.99928
MRErprORF	8909	138658	C	-C,T,G,A	138607	1,23,2,25		0.999632
MRErprORF	8910	143614	G	T,C,A	143571	15,1,27		0.999701
MRErprORF	8911	128215	C	T,A	128189	12,14		0.999797
MRErprORF	8912	140226	T	-T,G,A,C	140054	8,94,21,49		0.998773
MRErprORF	8913	146385	T	A,C,-TG,G	146309	11,31,2,32		0.999481
MRErprORF	8914	156593	G	T,-G,C,A	156546	15,1,3,28		0.9997
MRErprORF	8915	135647	C	T,G,A	135553	66,6,22		0.999307
MRErprORF	8916	155634	G	-GGGA,T,A,C,-G	155548	1,43,28,1,13		0.999447
MRErprORF	8917	158972	G	T,C,A	158915	41,3,13		0.999641
MRErprORF	8918	155594	G	T,A,C	155556	20,14,4		0.999756
MRErprORF	8919	146790	A	C,T,G	146725	19,23,23		0.999557
MRErprORF	8920	160698	G	C,A,T	160658	16,10,14		0.999751
MRErprORF	8921	153134	T	C,A,G	153044	48,14,28		0.999412
MRErprORF	8922	152001	C	A,-CACAGTGGAGATTCCTGGCCACCGTCGTCCTGGAAACCCTGCGCCAGTACACTTCATGTCATCCGAAGACCGGAAGAAAGTCCG,G,T,-CA	151919	21,2,2,43,14		0.999461
MRErprORF	8923	155891	A	C,T,G	155779	53,31,28		0.999282
MRErprORF	8924	157091	C	G,-CAGTGGAGATTCCTGGCCACCGTCGTCCTGGAAACCCTGCGCCAGTACACTTCATGT,T,+AGATCATGTCCCTGAAACAAGACCACACAGTCGA,A,+AGATCATGTCCCTGAAAAAAGACCACACAGTCGA	157036	2,2,34,1,17,1		0.99965
MRErprORF	8925	158800	A	C,G,-AGTGGAGATTCCTGGCCACCGTCGTCCTGGAAACCCTGCGCCAGTACACTTCATGTCATCCGAAGACCGGAAGAAAGTCCGGCAAAT,T	158648	92,39,2,19		0.999043
MRErprORF	8926	160780	G	T,-GTG,A,C	160720	32,5,20,3		0.999627
MRErprORF	8927	161287	T	C,A,G	161234	22,6,25		0.999671
MRErprORF	8928	158107	G	T,-G,C,A	157985	88,8,7,19		0.999228
MRErprORF	8929	160247	G	C,A,-GA,T	160189	10,7,6,35		0.999638
MRErprORF	8930	151044	A	C,G,T	150978	6,33,27		0.999563
MRErprORF	8931	161259	G	A,C,T	161242	8,2,7		0.999895
MRErprORF	8932	155390	A	-ATTCCTGGCCACCGTCGTCCTGGAAACCCTGCGCCAGTACACTTCATGTCATCC,G,T,C	155320	2,47,14,7		0.99955
MRErprORF	8933	155244	T	A,C,G	155126	9,56,53		0.99924
MRErprORF	8934	158608	T	-TCCTGGCCACCGTCG,G,C,A	158501	4,36,61,6		0.999325
MRErprORF	8935	163778	C	A,G,-C,T	163726	32,2,2,16		0.999682
MRErprORF	8936	164459	C	A,T,G	164378	61,17,3		0.999507
MRErprORF	8937	162608	T	-T,G,A,+G,C	161686	4,28,16,3,874		0.99433
MRErprORF	8938	162372	G	A,C,-G,T	162251	23,17,17,64		0.999255
MRErprORF	8939	163861	G	C,A,T	163779	15,43,24		0.9995
MRErprORF	8940	163293	C	A,-C,T,G	163197	22,5,66,3		0.999412
MRErprORF	8941	162782	C	T,G,A	162695	36,4,47		0.999466
MRErprORF	8942	165425	A	C,T,G,-A	165308	48,39,28,2		0.999293
MRErprORF	8943	165199	C	A,T,-C,G	162881	86,2230,1,1		0.985968
MRErprORF	8944	164708	C	#NAME?	164612	2,30,57,7		0.999417
MRErprORF	8945	163385	G	A,C,-G,-GTCGTCCTGGAAACCCTGCGCCAGTACACTTCAT,T	163283	56,16,3,2,25		0.999376
MRErprORF	8946	159434	T	-T,G,C,+AAGA,A	159367	4,32,18,1,13		0.99958
MRErprORF	8947	164783	C	A,G,T	164723	26,2,32		0.999636
MRErprORF	8948	166469	G	A,C,-G,T	166398	48,5,2,16		0.999573
MRErprORF	8949	159648	T	A,C,G	159551	6,48,43		0.999392
MRErprORF	8950	168450	C	T,-C,G,A	168398	17,2,2,31		0.999691
MRErprORF	8951	169781	C	G,T,A	169723	4,18,36		0.999658
MRErprORF	8952	168868	T	G,C,A	168730	39,82,17		0.999183
MRErprORF	8953	171120	G	-G,C,A,T	170998	18,9,35,60		0.999287
MRErprORF	8954	172165	G	T,+A,A,C	172100	16,12,47,2		0.999622
MRErprORF	8955	167027	A	-A,G,T,C	166966	12,33,10,6		0.999635
MRErprORF	8956	169614	A	T,G,C	169558	5,39,12		0.99967
MRErprORF	8957	169514	A	C,T,G	169311	52,5,146		0.998802
MRErprORF	8958	171957	C	A,G,T,-C	171885	37,1,32,2		0.999581
MRErprORF	8959	169220	C	A,T,G	169159	45,13,3		0.99964
MRErprORF	8960	167709	C	G,T,A,-CTGCGCCAGTACACTTCATGTCATCCGAAGACCGGAAGAAAGTCCGGCAAATAT	167635	14,23,35,2		0.999559
MRErprORF	8961	166490	T	A,C,-T,G	166353	16,88,1,32		0.999177
MRErprORF	8962	169889	G	T,C,-GCGCCAGTACACTTCATGTCATCCGAAGACCGGAAGAAAGTCCGGCAAATA,-GC,A	169852	15,1,3,2,16		0.999782
MRErprORF	8963	167729	C	A,G,T	167635	19,5,70		0.99944
MRErprORF	8964	171506	G	A,T	171439	50,17		0.999609
MRErprORF	8965	170845	C	A,G,-C,T	170809	14,2,5,15		0.999789
MRErprORF	8966	168268	C	A,T,G	168210	36,20,2		0.999655
MRErprORF	8967	175343	A	C,-A,G,T	175242	35,1,42,23		0.999424
MRErprORF	8968	175753	G	A,C,T	175656	66,2,29		0.999448
MRErprORF	8969	176360	T	-T,-TACACTTCATGTCATCCGAAGACCGGAAGAAAGTCCGGCAAATATCGCAAGCCA,G,C,A	176305	2,2,16,24,11		0.999688
MRErprORF	8970	174677	A	T,-AC,G,-A,C	174596	16,2,40,2,21		0.999536
MRErprORF	8971	173905	C	#NAME?	173834	2,31,5,33		0.999592
MRErprORF	8972	173619	A	C,T,G	173490	80,22,27		0.999257
MRErprORF	8973	172522	C	A,T	172478	20,24		0.999745
MRErprORF	8974	170098	T	A,C,G,-T	169991	13,28,65,1		0.999371
MRErprORF	8975	172030	T	A,C,-TCATGTCATCCGAAGACCGGAAGA,G	171945	12,50,4,19		0.999506
MRErprORF	8976	172999	C	T,-C,A	172947	29,2,21		0.999699
MRErprORF	8977	172981	A	+T,C,G,-AT,T	172832	1,71,63,2,13		0.999139
MRErprORF	8978	174736	T	G,C,A	174665	29,32,10		0.999594
MRErprORF	8979	177766	G	C,A,T	177708	2,23,33		0.999674
MRErprORF	8980	171575	T	G,C,A	171481	25,48,21		0.999452
MRErprORF	8981	169161	C	#NAME?	169103	2,29,29		0.999657
MRErprORF	8982	167777	A	C,T,G	167689	36,15,37		0.999475
MRErprORF	8983	165858	T	G,C,A	165787	29,22,20		0.999572
MRErprORF	8984	175112	C	A,-CCGAAGACCGGAAGAAAGTCCGGCAAATA,-CC,G,T,-C	175062	20,2,2,2,20,4		0.999714
MRErprORF	8985	175379	C	T,G,A	175288	48,5,38		0.999481
MRErprORF	8986	175763	G	T,-G,A,C	175692	29,2,32,8		0.999596
MRErprORF	8987	172608	A	C,-A,G,T	172566	4,1,21,16		0.999757
MRErprORF	8988	169387	A	C,T,G	169306	18,10,53		0.999522
MRErprORF	8989	172184	G	T,C,A	172148	21,4,11		0.999791
MRErprORF	8990	171998	A	G,T,C	171889	29,37,43		0.999366
MRErprORF	8991	175222	C	A,G,T	175158	35,6,23		0.999635
MRErprORF	8992	174901	C	+G,A,G,-CGGAAGAAAGTCCGGCAAATATCGCAAGCCAT,T	174806	2,38,8,4,45		0.999457
MRErprORF	8993	175979	G	C,A,-G,T	175877	8,48,3,43		0.99942
MRErprORF	8994	173059	G	A,T	173017	16,26		0.999757
MRErprORF	8995	172369	A	C,-A,G,T	172271	8,8,62,20		0.999431
MRErprORF	8996	175335	A	C,T,-AG,G	175283	20,16,2,14		0.999703
MRErprORF	8997	174743	G	C,A,+A,T	174679	6,34,4,24		0.999634
MRErprORF	8998	172879	A	G,-AAAGTCCGGCA,-A,T,C	172802	50,2,13,4,8		0.999555
MRErprORF	8999	176601	A	C,G,T	176520	37,24,20		0.999541
MRErprORF	9000	174227	A	C,G,T	174130	26,63,8		0.999443
MRErprORF	9001	175966	G	A,T	175910	28,28		0.999682
MRErprORF	9002	171801	T	C,A,G	171705	51,15,30		0.999441
MRErprORF	9003	173582	C	A,G,T,-C	173519	50,6,3,4		0.999637
MRErprORF	9004	174125	C	A,T,G	174000	68,51,6		0.999282
MRErprORF	9005	174491	G	-G,C,A,T	174426	2,1,39,23		0.999627
MRErprORF	9006	172909	G	T,C,A	172800	34,6,69		0.99937
MRErprORF	9007	173563	C	G,T,-C,A,+A	173501	1,28,5,28,12		0.999643
MRErprORF	9008	175171	A	C,T,G,-A	175074	36,6,45,10		0.999446
MRErprORF	9009	176630	A	C,-AATATCGCAAGCCATCGC,G,T	176572	22,1,11,24		0.999672
MRErprORF	9010	171444	A	T,-AT,G,-ATATCGCAAGCCATCGCAATACCC,C	171348	24,2,18,20,32		0.99944
MRErprORF	9011	170458	T	A,C,G,-TATCGCAAGCCATCGCAATACCCATACGATGTTCCAGAT,-T	170366	20,28,32,8,4		0.99946
MRErprORF	9012	170848	A	C,+TAACAGATG,G,T	170741	29,4,62,16		0.999374
MRErprORF	9013	169657	T	C,A,G	169581	37,21,18		0.999552
MRErprORF	9014	176015	C	T,G,A	175912	72,5,26		0.999415
MRErprORF	9015	173648	G	T,C,A	173554	36,2,56		0.999459
MRErprORF	9016	170863	C	-C,T,A	170803	2,25,33		0.999649
MRErprORF	9017	171350	A	C,G,-A,T	171259	12,59,4,16		0.999469
MRErprORF	9018	170941	A	T,G,C	170899	8,15,19		0.999754
MRErprORF	9019	171506	G	T,A,-G	171455	20,27,4		0.999703
MRErprORF	9020	171458	C	A,G,T	171380	28,3,47		0.999545
MRErprORF	9021	168644	C	T,G,A	168585	28,4,27		0.99965
MRErprORF	9022	175991	A	C,T,G,-A	175868	80,16,25,2		0.999301
MRErprORF	9023	174731	T	G,A,C	174684	14,15,18		0.999731
MRErprORF	9024	173698	C	G,T,A,-CG	173600	6,39,46,7		0.999436
MRErprORF	9025	172332	G	A,+AACT,C,T	172195	80,1,15,42		0.999205
MRErprORF	9026	172573	C	A,-C,T	172520	36,1,16		0.999693
MRErprORF	9027	175081	A	G,-A,-AA,T,C	175020	26,12,2,13,8		0.999652
MRErprORF	9028	175358	A	C,T,-ATACCC,G	175229	13,62,5,49		0.999264
MRErprORF	9029	174456	T	G,A,C	174370	24,12,50		0.999507
MRErprORF	9030	176982	A	G,T,C	176897	34,24,27		0.99952
MRErprORF	9031	173760	C	A,T,-C	173663	56,23,18		0.999442
MRErprORF	9032	174276	C	A,T,G	174200	57,14,5		0.999564
MRErprORF	9033	176077	C	A,G,T	176014	40,5,18		0.999642
MRErprORF	9034	173270	A	C,+T,T,G	173199	23,2,11,37		0.99959
MRErprORF	9035	171457	T	G,C,A	171372	24,46,15		0.999504
MRErprORF	9036	172964	A	C,G,-A,T	172889	55,15,2,3		0.999566
MRErprORF	9037	174692	C	A,G,T	174608	37,3,44		0.999519
MRErprORF	9038	171595	G	A,C,-GATGTTCCA,-GATGTTCCAGATTACGCTGGATCCCAGCT,T	171508	32,4,19,7,25		0.999493
MRErprORF	9039	170926	A	T,G,C	170888	7,22,9		0.999778
MRErprORF	9040	170868	T	-TGTTCCAGATTACGCTGGATCCCAGCTGT,C,-TGTTCCAGATTACGCTGGATCCCAGC,A,G	170808	2,21,2,8,27		0.999649
MRErprORF	9041	170447	G	-G,A,-GTTCCA,T	170411	1,16,5,14		0.999789
MRErprORF	9042	168035	T	-T,G,C,A	167953	2,25,40,15		0.999512
MRErprORF	9043	170648	T	+C,G,C,A	170567	1,25,43,13		0.999525
MRErprORF	9044	170185	C	G,T,-C,A	170086	4,17,4,74		0.999418
MRErprORF	9045	172693	C	T,G,A	172603	29,4,57		0.999479
MRErprORF	9046	172995	A	C,T,-AG,G	172830	64,27,2,72		0.999046
MRErprORF	9047	171116	G	-GATTACGCTGGATCCCAGCTGTTGAATTTTGACCTTCTTAAGCTTGCGG,-GATTACGCTGGATCCCAGCT,T,C,A	171057	1,8,31,6,13		0.999655
MRErprORF	9048	167498	A	+T,C,G,T	167397	4,10,74,17		0.999397
MRErprORF	9049	168975	T	C,A,G,-T	168919	22,13,16,5		0.999669
MRErprORF	9050	168867	T	G,A,C	168813	22,6,26		0.99968
MRErprORF	9051	174151	A	C,-A,G,T	174104	7,4,22,14		0.99973
MRErprORF	9052	173414	C	T,A	173320	58,36		0.999458
MRErprORF	9053	166942	G	T,C,A	166838	23,4,77		0.999377
MRErprORF	9054	167993	C	G,T,A	167918	2,48,25		0.999554
MRErprORF	9055	166010	T	-T,G,C,A	165866	2,11,123,8		0.999133
MRErprORF	9056	162788	G	-G,C,A,-GG,T	162724	5,6,25,2,26		0.999607
MRErprORF	9057	154826	G	C,A,-GATCCCAGCT,T	154771	1,16,6,32		0.999645
MRErprORF	9058	161555	A	C,T,G	161501	33,8,13		0.999666
MRErprORF	9059	159138	T	C,+A,A,G,+C	158915	130,2,40,53,4		0.998599
MRErprORF	9060	165664	C	T,-C,A	165605	22,12,25		0.999644
MRErprORF	9061	169069	C	A,G,T	168992	49,2,26		0.999545
MRErprORF	9062	169566	C	T,G,A,+A	169275	14,221,56,1		0.998284
MRErprORF	9063	169340	A	C,-AG,T,-A,G	169299	10,2,9,2,18		0.999758
MRErprORF	9064	168346	G	T,A,C	168304	20,18,4		0.999751
MRErprORF	9065	165208	C	A,+TGG,+TGT,G,T	165164	14,1,16,9,21		0.999734
MRErprORF	9066	161340	T	C,A,-TG,G	161291	33,3,1,12		0.999696
MRErprORF	9067	166631	G	A,+T,-GTTGAATTTTGACCTTCTTAAGCTTGCGGGAGACGTC,T	166600	14,2,1,16		0.999814
MRErprORF	9068	164488	T	-T,+TATTCTCCAGGCAAAGCGTCCCGTTGACGTACCACCCCGCCGACGCCTCAAGGCAAG,+TATTCTCCAGGCAAAGCGTCCCGTTGACGTACCACCCCGCCTACGCCTCAAGGCAAG,-TT,G,A,C	164417	8,1,1,2,21,2,38		0.999568
MRErprORF	9069	165111	T	G,A,C	165044	8,5,54		0.999594
MRErprORF	9070	162771	G	-G,C,A,T	162714	1,6,22,28		0.99965
MRErprORF	9071	163335	A	C,T,-A,G	163232	7,20,3,73		0.999369
MRErprORF	9072	158234	A	T,-AT,G,C,+T	158180	11,2,16,25,15		0.999659
MRErprORF	9073	165246	T	C,A,G,-TT,-T	165171	27,1,16,2,29		0.999546
MRErprORF	9074	164149	T	C,A,G	164047	61,6,35		0.999379
MRErprORF	9075	160623	T	G,C,+G,A	160559	24,32,2,8		0.999602
MRErprORF	9076	164143	T	C,A,G	164068	52,13,10		0.999543
MRErprORF	9077	155029	G	-G,C,A,T	154974	2,1,23,29		0.999645
MRErprORF	9078	154660	A	C,G,T,-ACC	154558	32,52,17,1		0.99934
MRErprORF	9079	162886	C	T,G,A	162852	15,10,9		0.999791
MRErprORF	9080	159873	C	A,-CTT,G,T	159835	17,3,2,16		0.999762
MRErprORF	9081	163050	T	-T,G,C,A	162973	3,14,51,9		0.999528
MRErprORF	9082	160595	T	G,A,-TC,C	160512	16,19,3,45		0.999483
MRErprORF	9083	92276	C	A,-C,T	92248	7,2,19		0.999697
MRErprORF	9084	91148	T	A,C,-T,G	91100	8,23,6,11		0.999473
MRErprORF	9085	91804	T	A,C,G	91769	12,7,16		0.999619
MRErprORF	9086	92052	A	T,-A,G,C	92024	11,5,10,2		0.999696
MRErprORF	9087	90536	A	G,T,C,-AGCTTGCGGGAGACGTCGAGTCCAACC	90525	8,1,1,1		0.999879
MRErprORF	9088	91231	G	T,A,C	91214	8,4,5		0.999814
MRErprORF	9089	90941	C	A,G,T	90928	4,2,7		0.999857
MRErprORF	9090	89535	T	-T,G,-TT,C,A	89480	3,20,1,25,6		0.999386
MRErprORF	9091	89322	T	C,+G,A,G	89262	26,1,5,29		0.999328
MRErprORF	9092	90632	G	C,A,-G,T	90603	3,14,3,9		0.99968
MRErprORF	9093	91088	C	T,-C,G,A	91024	49,1,3,11		0.999297
MRErprORF	9094	91790	G	T,-G,A	91752	20,9,9		0.999586
MRErprORF	9095	91873	G	C,A,T	91852	2,6,13		0.999771
MRErprORF	9096	91166	G	A,C,T,-GAGACGTC	91127	18,6,13,2		0.999572
MRErprORF	9097	90720	A	C,G,-A,T	90697	6,12,1,4		0.999746
MRErprORF	9098	92043	G	T,C,A	92022	11,3,7		0.999772
MRErprORF	9099	91902	A	C,T,G	91881	2,13,6		0.999771
MRErprORF	9100	91567	C	A,G,T	91477	42,2,46		0.999017
MRErprORF	9101	91949	G	T,A,C	91892	16,40,1		0.99938
MRErprORF	9102	91633	T	-TC,A,C,G	91589	3,9,13,19		0.99952
MRErprORF	9103	91566	C	A,T	91534	5,27		0.999651
MRErprORF	9104	91126	G	A,T	91099	10,17		0.999704
MRErprORF	9105	90672	A	C,G,T	90650	5,12,5		0.999757
MRErprORF	9106	91518	G	A,T	91497	11,10		0.999771
MRErprORF	9107	90792	T	C,A,G	90729	41,7,15		0.999306
MRErprORF	9108	89822	C	G,-C,T,A	89769	14,6,17,16		0.99941
MRErprORF	9109	89702	C	T,A	89673	19,10		0.999677
MRErprORF	9110	88855	A	G,-A,T,C	88832	15,1,4,3		0.999741
MRErprORF	9111	88143	A	G,T,C	88129	9,2,3		0.999841
MRErprORF	9112	90366	C	A,T,-C,G	90323	25,12,2,4		0.999524
MRErprORF	9113	80229	C	T,A	80165	4,60		0.999202
MRErprORF	9114	90602	C	T,G,+T,A	90584	8,1,2,9		0.999801
MRErprORF	9115	90916	T	-T,G,A,C,+G	90768	2,62,2,82,1		0.998372
MRErprORF	9116	92120	G	-G,A,C,T,-GG	92085	14,9,3,7,2		0.99962
MRErprORF	9117	88965	G	A,T	88866	5,94		0.998887
MRErprORF	9118	91177	G	C,A,+C,T	91145	2,21,2,9		0.999649
MRErprORF	9119	80909	C	A,G,-C,T	80827	44,6,18,14		0.998987
MRErprORF	9120	78292	C	A,T,G	78136	139,15,2		0.998007
MRErprORF	9121	90010	C	A,T	89973	20,17		0.999589
MRErprORF	9122	92180	T	C,A,G	92064	56,8,52		0.998742
MRErprORF	9123	92938	C	A,G,T	92919	9,1,9		0.999796
MRErprORF	9124	92610	A	-AG,T,-A,G,C	92561	1,3,1,29,15		0.999471
MRErprORF	9125	93717	G	T,A	93701	4,12		0.999829
MRErprORF	9126	82166	C	T,G,A	82120	27,2,17		0.99944
MRErprORF	9127	90663	A	G,T,C	90633	16,7,7		0.999669
MRErprORF	9128	91556	G	A,C,T	91509	44,2,1		0.999487
MRErprORF	9129	79043	C	A,T,G	78933	72,35,3		0.998608
MRErprORF	9130	92550	A	C,G,+C,T	92458	57,14,10,21		0.999006
MRErprORF	9131	86003	C	A,-C,T,G	85933	38,22,9,1		0.999186
MRErprORF	9132	91200	C	A,T,G	91177	14,8,1		0.999748
MRErprORF	9133	89251	C	T,G,A	89216	11,5,19		0.999608
MRErprORF	9134	83206	C	#NAME?	83177	1,11,1,16		0.999651
MRErprORF	9135	79881	T	A,C,-T,G	79807	7,17,1,49		0.999074
MRErprORF	9136	92578	C	G,T,A	92541	1,19,17		0.9996
MRErprORF	9137	90356	G	T,A,+T	90338	4,14,4		0.999801
MRErprORF	9138	80946	T	C,A,G,-T	80866	17,7,53,3		0.999012
MRErprORF	9139	81836	T	C,A,G	81763	21,1,51		0.999108
MRErprORF	9140	91913	G	A,-G,-GCA,T	91867	27,2,1,16		0.9995
MRErprORF	9141	78754	C	A,T	78694	31,29		0.999238
MRErprORF	9142	93373	A	C,-A,G,T	93126	209,1,27,10		0.997355
MRErprORF	9143	93536	G	T,A,C	93507	1,26,2		0.99969
MRErprORF	9144	88755	C	A,G,T	88734	1,1,19		0.999763
MRErprORF	9145	69714	C	A,T,G	69671	18,20,5		0.999383
MRErprORF	9146	90830	A	C,G,-A,T	90794	13,13,1,9		0.999604
MRErprORF	9147	81439	T	-TG,C,A,G	81389	1,25,8,16		0.999386
MRErprORF	9148	88458	G	A,C,T	88433	19,4,2		0.999717
MRErprORF	9149	80489	T	C,A,G	80429	23,12,25		0.999255
MRErprORF	9150	92933	G	-G,A,C,T	92863	2,60,1,7		0.999247
MRErprORF	9151	90524	C	A,+A,G,T	90329	148,1,4,43		0.997846
MRErprORF	9152	89915	A	T,G,+T,C	89890	11,13,11,1		0.999722
MRErprORF	9153	85974	T	G,-T,+C,C,+A,A	85931	20,4,22,8,1,11		0.9995
MRErprORF	9154	81540	C	G,T,-C,A,-CCTGGG,+A	81388	3,21,47,80,1,1		0.998136
MRErprORF	9155	91966	C	+T,+G,A,-CTGGG,G,T	91905	30,2,45,1,2,13		0.999337
MRErprORF	9156	87917	T	-T,G,+G,C,-TGGG,A	87832	22,40,19,20,2,1		0.999033
MRErprORF	9157	93119	G	-GG,-GGGA,T,-GGGAA,-GGG,-G,C,A	93013	13,1,3,1,6,59,2,21		0.998862
MRErprORF	9158	92900	G	-GGA,T,C,A	92853	1,21,1,24		0.999494
MRErprORF	9159	92739	G	-GAA,+A,A,C,T	92693	1,20,26,14,5		0.999504
MRErprORF	9160	93628	A	C,-A,G,-AA,T	93541	1,61,16,1,8		0.999071
MRErprORF	9161	89590	A	T,G	89569	5,16		0.999766
MRErprORF	9162	92306	A	#NAME?	92288	17,12,6		0.999805
MRErprORF	9163	82912	T	G,-T,C,A,+A	82836	45,20,8,3,4		0.999083
MRErprORF	9164	90956	A	-A,G,T,C,+T	90924	15,12,3,2,10		0.999648
MRErprORF	9165	88896	T	A,C,-T,G	88841	10,14,18,13		0.999381
MRErprORF	9166	92200	G	T,A,C	92173	2,23,2		0.999707
MRErprORF	9167	85299	A	C,T,G	85271	6,6,16		0.999672
MRErprORF	9168	87928	C	A,T,G	87874	27,20,7		0.999386
Average		129421

## Sheet: S2
chrom	POS	TOTAL_DP	REF	ALT	REF_DP	ALT_DP		%REF_READS
MRErprORF	8783	92357	T	C,A,G	92337	16,3,1		0.999783
MRErprORF	8784	91562	A	C,T,G	91515	13,25,9		0.999487
MRErprORF	8785	92807	C	#NAME?	92779	14,26,1,1		0.999698
MRErprORF	8786	93220	A	G,T,-A,C	93145	13,9,39,14		0.999195
MRErprORF	8787	93374	A	+C,T,C,-AC,G	93350	6,11,4,1,8		0.999743
MRErprORF	8788	93575	C	+A,T,-C,G	93527	9,21,26,1		0.999487
MRErprORF	8789	92054	A	+T,C,-AT,-A,T,G	92010	11,10,1,13,11,9		0.999522
MRErprORF	8790	92049	T	C,-TT,-TTC,G,A,-T	91999	21,3,1,1,1,23		0.999457
MRErprORF	8791	93081	T	+C,C,A,-TC	93058	5,13,8,2		0.999753
MRErprORF	8792	93753	C	+A,T,G,-CAG,A,-CAGA,-C,-CA	93704	12,18,1,2,6,1,20,1		0.999477
MRErprORF	8793	92657	A	-AGA,C,T,-AG,-A,+G,G	92573	1,15,14,6,29,11,19		0.999093
MRErprORF	8794	88963	G	+A,T,C,-G,-GAAG,A	88890	32,44,2,8,2,17		0.999179
MRErprORF	8795	87206	A	G,-A,T,+C,C	87155	1,35,6,1,9		0.999415
MRErprORF	8796	86504	A	G,+T,+G,C,T	86464	9,1,23,21,10		0.999538
MRErprORF	8797	85907	G	T,-G,A	85832	44,16,15		0.999127
MRErprORF	8798	86806	G	A,T,+A,C	86758	15,31,6,2		0.999447
MRErprORF	8799	88545	A	T,C,G,-A,+G	88504	20,7,6,8,4		0.999537
MRErprORF	8800	91272	G	T,C,-G,A	91188	62,3,2,17		0.99908
MRErprORF	8801	93456	T	C,A	93439	15,2		0.999818
MRErprORF	8802	92369	C	-C,A,G,T	92289	6,53,6,15		0.999134
MRErprORF	8803	92517	C	T,-CA,G,A,-CACCCTGCACCTGGTCCT	92434	29,1,2,49,2		0.999103
MRErprORF	8804	88908	A	C,T,G	88857	36,9,6		0.999426
MRErprORF	8805	91193	C	T,A,-C	91171	13,7,2		0.999759
MRErprORF	8806	91083	C	G,A,+A,T	91068	2,3,1,10		0.999835
MRErprORF	8807	91087	C	T,A,G	88636	2272,178,1		0.973092
MRErprORF	8808	93277	T	C,G,A,-T	93050	219,2,4,2		0.997566
MRErprORF	8809	83166	G	A,T,C	83117	19,24,6		0.999411
MRErprORF	8810	92661	C	T,A,-CA	92638	20,2,1		0.999752
MRErprORF	8811	85200	A	T,C,G	85109	17,56,18		0.998932
MRErprORF	8812	91106	C	G,T	91102	1,3		0.999956
MRErprORF	8813	92615	C	T,A	92599	8,8		0.999827
MRErprORF	8814	92346	T	C,A,-TGG,G	92292	40,12,1,1		0.999415
MRErprORF	8815	86449	G	-G,A,C,T	86408	4,12,6,19		0.999526
MRErprORF	8816	83946	G	A,C,T	83854	24,1,67		0.998904
MRErprORF	8817	93446	T	G,A,C	93418	2,5,21		0.9997
MRErprORF	8818	92828	C	T,G,A	92814	6,5,3		0.999849
MRErprORF	8819	92835	C	G,A,T	92799	1,23,12		0.999612
MRErprORF	8820	93126	T	-T,A,G,C	93047	4,7,9,59		0.999152
MRErprORF	8821	92362	C	T,-CC,-CCGTCTCAGAGGTGGTGCAGTGGCATTCTA,G,A	92334	9,1,1,2,15		0.999697
MRErprORF	8822	93097	C	T,A	93064	18,15		0.999646
MRErprORF	8823	92464	G	C,T,A,-G	92430	2,16,12,4		0.999632
MRErprORF	8824	92370	T	-TC,C,G,A	92341	1,22,2,4		0.999686
MRErprORF	8825	92933	C	T,A	92902	20,11		0.999666
MRErprORF	8826	92857	T	C,-T,A	92503	347,1,6		0.996188
MRErprORF	8827	93480	C	T,-CAGAGGTGGTG,-CAGAGGTGGTGCAGTGGCATTCTA,A	93453	20,3,1,3		0.999711
MRErprORF	8828	92978	A	G,T,C,-AG	92913	18,20,26,1		0.999301
MRErprORF	8829	93130	G	T,C,A	93110	11,1,8		0.999785
MRErprORF	8830	92891	A	C,T,G,-AGGTGGTGC	92854	8,8,19,2		0.999602
MRErprORF	8831	93093	G	T,A	93064	15,14		0.999688
MRErprORF	8832	92866	G	C,T,A,+T	92828	2,14,22,2		0.999591
MRErprORF	8833	92173	T	G,A,C	92102	49,3,19		0.99923
MRErprORF	8834	93131	G	T,-GGTGCAGTGGCATTCTACATACCC,-G,A	93095	9,1,7,19		0.999613
MRErprORF	8835	93073	G	-GTGCAGTGGCATTCTACATACCCGATCAGGCGA,C,T,A	93026	1,1,8,37		0.999495
MRErprORF	8836	92825	T	A,C	92745	4,76		0.999138
MRErprORF	8837	91407	G	A,C,T	91373	17,7,10		0.999628
MRErprORF	8838	92708	C	T,-C,A,G	92558	35,1,3,111		0.998382
MRErprORF	8839	90937	A	G,T,C	90817	44,10,66		0.99868
MRErprORF	8840	92137	G	T,-GTGGCATTCTACATACCC,-G,A	92112	9,3,1,12		0.999729
MRErprORF	8841	93398	T	C,A,G	93372	20,4,2		0.999722
MRErprORF	8842	92798	G	A,-G,T,C	92766	16,3,7,6		0.999655
MRErprORF	8843	92753	G	A,C,T	92682	56,4,11		0.999235
MRErprORF	8844	93112	C	T,A	93053	52,7		0.999366
MRErprORF	8845	92514	A	G,+T,-ATTCTACATACCCGATCAGGCGACTCTGTTGCGGGA,T,C	92488	8,2,1,8,9		0.999719
MRErprORF	8846	91737	T	G,A,C	91620	52,8,57		0.998725
MRErprORF	8847	91474	T	A,G,C	91433	5,6,30		0.999552
MRErprORF	8848	92094	C	T,G,A	92068	15,4,7		0.999718
MRErprORF	8849	92747	T	C,A,G	92664	70,10,3		0.999105
MRErprORF	8850	92715	A	G,T,C	92678	20,9,8		0.999601
MRErprORF	8851	92904	C	A,G,T	92887	1,1,15		0.999817
MRErprORF	8852	92634	A	C,T,-AT,G	92526	82,17,1,8		0.998834
MRErprORF	8853	92286	T	C,A	92271	9,6		0.999837
MRErprORF	8854	92964	A	C,T,G	92886	12,10,56		0.999161
MRErprORF	8855	92893	C	T,-C,A,G	92861	10,10,11,1		0.999656
MRErprORF	8856	91935	C	T,-CCGATCAGGCGACTCTGTTGCGGGAGGCGGAGCAGAAGGAGCAGCAGAT,A,G	91889	9,2,32,3		0.9995
MRErprORF	8857	92197	C	#NAME?	92141	1,35,4,17		0.999393
MRErprORF	8858	92001	G	-GATCAGGCGACTCT,A,T,-GATCAGGCGACTCTGTTGCGGGAGGCGGAGCAGAAGGAGCAGCAGATCCTTCGCTTGCGGGAGTCACA,-GATCAGGCGACTCTGTTGCGGGAGGCGGAGCAGAAGGAGCAGCA	91965	1,20,8,2,5		0.999609
MRErprORF	8859	92268	A	C,T,G	92227	9,11,21		0.999556
MRErprORF	8860	90240	T	C,A,G	90157	46,35,2		0.99908
MRErprORF	8861	92559	C	G,A,T	92533	6,13,7		0.999719
MRErprORF	8862	92580	A	-A,G,C,T	92531	1,17,20,11		0.999471
MRErprORF	8863	88841	G	A,-G,C,T	88808	10,5,3,15		0.999629
MRErprORF	8864	88309	G	A,T,C	88274	15,17,3		0.999604
MRErprORF	8865	90937	C	A,G,T	90883	27,6,21		0.999406
MRErprORF	8866	90955	G	A,T,-GACTCTGTTGCGGGAGGCGGAGCAGAAGGA,C	90928	6,14,4,3		0.999703
MRErprORF	8867	91768	A	G,C,T	91739	9,8,12		0.999684
MRErprORF	8868	92547	C	A,T	92519	15,13		0.999697
MRErprORF	8869	108643	T	G,A,-T,C	108529	59,18,1,36		0.998951
MRErprORF	8870	116325	C	A,T	116278	28,19		0.999596
MRErprORF	8871	117740	T	G,A,C	117534	80,37,89		0.99825
MRErprORF	8872	115962	G	C,T,A,+T,-GTTGCGGGAGGCGGAGCAGAAGGAGCAGCAGATCCTTCGCTTGCGGGAGTCACA	115940	8,2,11,3,1		0.99981
MRErprORF	8873	104557	T	-T,A,G,-TTGCGGGAGGCGGAGCAGAAGGAGCAGCAGATCCTTCGC,C	104466	4,13,41,3,30		0.99913
MRErprORF	8874	115044	T	C,G,A	114903	29,110,2		0.998774
MRErprORF	8875	124107	G	-G,-GCGGGAG,A,T	124073	3,1,18,12		0.999726
MRErprORF	8876	114894	C	G,A,+G,T	114775	8,21,2,90		0.998964
MRErprORF	8877	138672	G	A,-G,C,T	138608	28,11,4,21		0.999538
MRErprORF	8878	140447	G	T,C,A	140405	23,4,15		0.999701
MRErprORF	8879	132478	G	-GAGGCGGAGCAGAAGGAGCAGCAGATCCTTCGCTTGCGGGAGTCACAGTGGAGATTCCTGGCCACCGTCGTCCTGGAA,C,T,A	132450	2,4,18,4		0.999789
MRErprORF	8880	121667	A	T,C,G,-A	121598	15,8,44,2		0.999433
MRErprORF	8881	140436	G	C,T,A,-G	140397	4,9,25,1		0.999722
MRErprORF	8882	142113	G	A,C,-GCGGAGCAGAAGGAGCAGCAGATCCTTCGCTT,T	142079	19,5,2,8		0.999761
MRErprORF	8883	126051	C	T,-C,A,G	125939	72,10,28,2		0.999111
MRErprORF	8884	136941	G	C,T,A,-GG,-GGAGCAGAAGGAGCAGCAGATCCTTCGCTTGCG,-G	136899	1,19,16,2,2,2		0.999693
MRErprORF	8885	129363	G	T,A,-GAGCAGAAGGAGCAGCAGATCCTTCGCTTGCGGGAGTCACAGTGGAGATTCCTGGCC	129331	16,13,3		0.999753
MRErprORF	8886	113626	A	-A,+T,G,-AGCAGAAGGAGC,T,C	113517	5,2,45,36,20,3		0.999041
MRErprORF	8887	142656	G	A,T,C	142629	14,10,3		0.999811
MRErprORF	8888	130962	C	G,A,-C,T	130913	1,19,1,28		0.999626
MRErprORF	8889	138366	A	T,C,-AG,G,-AGAAGGAGCAGCAGATCCTTCGCTTGCGGGAGTCACAGT	138273	31,29,7,24,2		0.999328
MRErprORF	8890	141012	G	T,C,-GAAGGAGCAGCAGATCCTTCGCTTGCGGGAGTCACAGTGGAGATTCCTGGCCACCGTCGTCCTGGAAACCCTGCGCCAGTACACTTCATGTCATCC,A	140970	13,13,5,11		0.999702
MRErprORF	8891	145858	A	G,-A,C,T	145808	22,5,10,13		0.999657
MRErprORF	8892	149392	A	T,+GG,C,G	149155	165,1,13,59		0.998414
MRErprORF	8893	138755	G	C,T,A,-G	138715	1,25,13,1		0.999712
MRErprORF	8894	140747	G	A,T,C	140711	10,25,1		0.999744
MRErprORF	8895	112017	A	G,-A,-AGC,C,T	111945	48,1,1,10,12		0.999357
MRErprORF	8896	140299	G	T,C,A	140262	10,3,24		0.999736
MRErprORF	8897	136887	C	T,G,A	136786	38,42,21		0.999262
MRErprORF	8898	139667	A	G,-AG,T,C	139524	25,1,32,85		0.998976
MRErprORF	8899	138607	G	C,T,-GCAGATCCTTCGCTTGCGGGAGTCACAGTGGAGATTCCTGGCCACCGTCGTCCTGGAAACCCT,A	138564	5,11,2,25		0.99969
MRErprORF	8900	134125	C	G,A,-C,T	134056	5,16,3,45		0.999486
MRErprORF	8901	130658	A	G,T,C,-AGATCCTTCGCTTGCGGGAGTCACAGTGGAGATTCCTGGCCACCGTCGTCCTGGAAACCCTGCGCCAGTACACTTCATGTCATCCGA,-AG	130551	44,16,41,2,4		0.999181
MRErprORF	8902	135566	G	T,C,A	135528	24,3,11		0.99972
MRErprORF	8903	124601	A	-A,G,T,C	124523	4,54,13,7		0.999374
MRErprORF	8904	126626	T	G,A,+C,C	126290	96,12,4,228		0.997347
MRErprORF	8905	138820	C	-C,G,A,T	138757	3,11,43,6		0.999546
MRErprORF	8906	129349	C	G,A,+T,T	129294	3,11,16,41		0.999575
MRErprORF	8907	125270	T	C,G,A,-T	125188	22,52,2,6		0.999345
MRErprORF	8908	142922	T	G,A,C	142811	13,7,91		0.999223
MRErprORF	8909	137513	C	A,-C,-CG,T	137458	19,3,2,31		0.9996
MRErprORF	8910	142376	G	T,C,A	142328	12,2,34		0.999663
MRErprORF	8911	126995	C	A,T	126957	16,22		0.999701
MRErprORF	8912	138604	T	C,G,-T,-TTGCGGGAGTCACAGTGGAGATTCCTGGCCACCGTCGTCCTG,A	138459	46,73,4,2,20		0.998954
MRErprORF	8913	144746	T	G,A,C	144691	17,9,29		0.99962
MRErprORF	8914	155076	G	-G,-GCGGGAGTCACAGTGGAGATTCCTGGCCACCGTCGTCCTGGAAACCCTGCGCCAGTACACTTCATGTCATCCGAAGACCGGAAGAAA,A,T,C	155032	3,2,18,18,3		0.999716
MRErprORF	8915	134322	C	A,G,-C,T	134242	14,3,1,62		0.999404
MRErprORF	8916	153742	G	-G,A,T,C	153652	32,17,36,5		0.999415
MRErprORF	8917	157476	G	T,C	157436	37,3		0.999746
MRErprORF	8918	153810	G	T,C,A	153765	24,6,15		0.999707
MRErprORF	8919	145083	A	G,T,C	145010	26,25,22		0.999497
MRErprORF	8920	159343	G	A,+T,T	159307	17,1,19		0.999774
MRErprORF	8921	151530	T	-TCACAGTGGAGATTCCTGGCCACCGTCGTCCTGGAAACCCTGCGCCAGTACACT,G,A,C	151445	2,29,19,35		0.999439
MRErprORF	8922	149944	C	-CA,G,A,T,-CACAGTGGAGATTCCTGGCCACCGTCGTCCTGGAAACCC	149873	9,6,25,29,2		0.999526
MRErprORF	8923	153724	A	T,C,-ACAGTGGAGATTCCTGGCCACCGTCGTCCTGGAAACCCTGCGCCAGT,G	153613	20,47,4,40		0.999278
MRErprORF	8924	155685	C	A,G,T	155644	21,1,19		0.999737
MRErprORF	8925	157037	A	G,+GGTTC,-AGTGGAGATTCCTGGCCACCGTCGTCCTGG,+GATACCATCGAAAAC,T,C,+GGGTC,-AG,-AGTGG	156898	19,1,2,2,24,83,1,1,10		0.999115
MRErprORF	8926	159461	G	-GTGGAGATTCCT,A,+T,-GTG,T	159407	2,18,2,1,33		0.999661
MRErprORF	8927	160275	T	A,G,-TGGAGATTCCTGGCCACCGTCGTCC,C	160193	13,41,2,26		0.999488
MRErprORF	8928	157572	G	C,T,-G,A	157485	2,58,4,23		0.999448
MRErprORF	8929	159206	G	-GA,A,T,C	159150	5,16,24,11		0.999648
MRErprORF	8930	149730	A	T,C,-A,G	149660	19,8,2,41		0.999532
MRErprORF	8931	159813	G	C,T,A	159771	2,24,16		0.999737
MRErprORF	8932	154084	A	T,C,+T,G	154007	23,10,3,44		0.9995
MRErprORF	8933	153213	T	G,A,-T,C	153111	52,8,2,40		0.999334
MRErprORF	8934	156428	T	G,A,C	156265	36,27,100		0.998958
MRErprORF	8935	161416	C	T,-C,A	161374	19,1,22		0.99974
MRErprORF	8936	162545	C	T,-CT,A,G,+T	162466	27,2,44,6,1		0.999514
MRErprORF	8937	161332	T	C,+G,G,A	160297	986,2,30,19		0.993585
MRErprORF	8938	161084	G	T,C,A,-G	160958	64,8,42,12		0.999218
MRErprORF	8939	162632	G	A,C,+C,T	162560	45,5,2,22		0.999557
MRErprORF	8940	161981	C	T,G,A,-C	161894	55,8,21,3		0.999463
MRErprORF	8941	161346	C	T,-CACCGTCGTCCTGGAAACCCTGCGCCAGTACACTTCATGTCATCCGAAGACCGGAAGAAAGTCCGG,A,G	161269	31,2,43,1		0.999523
MRErprORF	8942	164452	A	-A,G,T,C	164326	8,27,48,43		0.999234
MRErprORF	8943	163634	C	G,A,T	161215	2,85,2332		0.985217
MRErprORF	8944	162950	C	T,A	162870	50,30		0.999509
MRErprORF	8945	161702	G	C,T,A	161618	17,19,48		0.999481
MRErprORF	8946	157081	T	C,A,G	156999	20,21,41		0.999478
MRErprORF	8947	163233	C	-C,A,T	163177	2,21,33		0.999657
MRErprORF	8948	164715	G	A,C,T	164643	50,7,15		0.999563
MRErprORF	8949	157606	T	C,-T,A,G	157520	43,2,8,33		0.999454
MRErprORF	8950	166802	C	-C,G,-CC,A,T	166738	5,12,1,32,14		0.999616
MRErprORF	8951	167985	C	A,T	167924	40,21		0.999637
MRErprORF	8952	166534	T	C,G,A,-T	166413	51,46,22,2		0.999273
MRErprORF	8953	169530	G	A,-G,T,C	169417	25,26,60,2		0.999333
MRErprORF	8954	170551	G	T,+A,C,A	170491	20,8,11,29		0.999648
MRErprORF	8955	165061	A	G,-A,C,T	165000	22,25,4,10		0.99963
MRErprORF	8956	167209	A	T,C,G	167156	12,10,31		0.999683
MRErprORF	8957	167040	A	T,C,G	166834	14,57,135		0.998767
MRErprORF	8958	170666	C	T,-C,A	170593	36,6,31		0.999572
MRErprORF	8959	167848	C	A,G,T	167794	38,6,10		0.999678
MRErprORF	8960	166052	C	#NAME?	165994	6,33,2,17		0.999651
MRErprORF	8961	163985	T	A,G,C	163847	27,32,79		0.999158
MRErprORF	8962	168100	G	A,C,T	168062	21,4,13		0.999774
MRErprORF	8963	166756	C	#NAME?	166675	2,18,3,58		0.999514
MRErprORF	8964	170265	G	A,-G,T,C	170191	41,2,18,13		0.999565
MRErprORF	8965	169837	C	A,G,T	169806	12,3,16		0.999817
MRErprORF	8966	166968	C	#NAME?	166901	2,25,34,6		0.999599
MRErprORF	8967	173450	A	G,C,T	173369	29,25,27		0.999533
MRErprORF	8968	173976	G	C,T,A	173867	5,36,68		0.999373
MRErprORF	8969	174641	T	A,G,C	174562	9,18,52		0.999548
MRErprORF	8970	173018	A	G,C,T	172932	38,18,30		0.999503
MRErprORF	8971	172373	C	T,G,A	172305	35,3,30		0.999606
MRErprORF	8972	172468	A	G,T,C	172356	16,24,72		0.999351
MRErprORF	8973	170805	C	T,A	170773	23,9		0.999813
MRErprORF	8974	168147	T	A,G,C	168048	6,62,31		0.999411
MRErprORF	8975	169687	T	-TCA,A,G,C	169601	2,25,17,42		0.999493
MRErprORF	8976	171109	C	T,G,A	171042	47,2,18		0.999608
MRErprORF	8977	170921	A	C,T,+T,G	170740	91,26,2,64		0.998941
MRErprORF	8978	172850	T	C,-T,A,G	172746	48,6,10,40		0.999398
MRErprORF	8979	176195	G	A,T	176132	35,28		0.999642
MRErprORF	8980	169552	T	A,G,C,+GA	169488	21,11,32,1		0.999623
MRErprORF	8981	167610	C	G,A,T	167561	4,25,20		0.999708
MRErprORF	8982	166266	A	G,T,C	166210	29,5,22		0.999663
MRErprORF	8983	164441	T	C,G,A	164374	32,21,14		0.999593
MRErprORF	8984	173449	C	T,G,A,-C	173382	23,2,38,4		0.999614
MRErprORF	8985	173601	C	A,T	173518	40,43		0.999522
MRErprORF	8986	174150	G	T,C,-GAAGACCGGAAGAAAGTCCGGCAAATATCGCAAGCCATCGCAATACCCATACGATGTTCCA,A,-G	174078	22,8,2,32,8		0.999587
MRErprORF	8987	170738	A	T,C,G,-A	170670	35,4,20,9		0.999602
MRErprORF	8988	167623	A	T,C,G	167541	1,28,53		0.999511
MRErprORF	8989	170238	G	A,C,T	170192	20,4,22		0.99973
MRErprORF	8990	170574	A	T,C,G	170469	20,53,32		0.999384
MRErprORF	8991	173870	C	A,G,T	173815	29,10,16		0.999684
MRErprORF	8992	173292	C	G,A,T	173209	1,42,40		0.999521
MRErprORF	8993	174181	G	-G,A,T,C	174056	6,72,40,7		0.999282
MRErprORF	8994	171506	G	A,T,C	171433	29,40,4		0.999574
MRErprORF	8995	170486	A	-A,G,C,T	170392	6,47,8,33		0.999449
MRErprORF	8996	173423	A	G,T,C	173355	21,20,27		0.999608
MRErprORF	8997	172955	G	-G,A,+A,T,C	172903	1,27,2,20,4		0.999699
MRErprORF	8998	171267	A	T,C,-A,G	171161	12,14,21,59		0.999381
MRErprORF	8999	174881	A	T,C,G	174799	17,54,11		0.999531
MRErprORF	9000	172532	A	C,T,+G,G	172438	50,4,1,40		0.999455
MRErprORF	9001	174191	G	C,T,-G,A	174150	3,15,4,19		0.999765
MRErprORF	9002	170317	T	A,G,C	170222	17,25,53		0.999442
MRErprORF	9003	171971	C	T,-C,A	171899	26,4,42		0.999581
MRErprORF	9004	172373	C	A,T	172229	75,69		0.999165
MRErprORF	9005	172737	G	A,-G,T	172664	40,1,32		0.999577
MRErprORF	9006	171155	G	A,C,T	171057	50,8,40		0.999427
MRErprORF	9007	171790	C	#NAME?	171712	35,47,3,28		0.999546
MRErprORF	9008	173350	A	C,T,G,-A	173257	34,6,47,6		0.999464
MRErprORF	9009	174910	A	G,T,C	174859	18,14,19		0.999708
MRErprORF	9010	169755	A	-ATATCGCAAGCCATCGCAATACCC,G,T,C	169640	38,21,15,41		0.999323
MRErprORF	9011	168519	T	G,-T,A,C,-TATCGCAAGCCATCGCAATACCCATACGATGTTCCAGAT	168447	16,2,16,32,6		0.999573
MRErprORF	9012	168936	A	-A,G,C,+TAACAGATG,T	168797	1,92,30,8,16		0.999177
MRErprORF	9013	167468	T	C,A,G	167387	53,15,13		0.999516
MRErprORF	9014	174349	C	T,-CG,-C,A	174244	67,5,2,31		0.999398
MRErprORF	9015	171740	G	A,+AA,T,C	171647	70,1,20,3		0.999458
MRErprORF	9016	169296	C	T,A	169235	24,37		0.99964
MRErprORF	9017	169984	A	C,T,G,-A	169909	10,12,51,2		0.999559
MRErprORF	9018	169851	A	G,C,T	169813	14,13,11		0.999776
MRErprORF	9019	169894	G	C,T,A	169847	1,20,26		0.999723
MRErprORF	9020	170089	C	T,-C,A,-CC	170012	34,7,35,1		0.999547
MRErprORF	9021	168484	C	T,A	168424	21,39		0.999644
MRErprORF	9022	174019	A	-ATCGCA,G,C,T	173844	2,39,100,34		0.998994
MRErprORF	9023	172864	T	G,A,C,-TCGCAATACCCATACGATGTTCCAGATTACGCTGGATCCCAGCTGTTGAATTTTGACCTTCT	172789	22,19,32,2		0.999566
MRErprORF	9024	172545	C	A,G,-CG,T	172461	18,1,4,61		0.999513
MRErprORF	9025	170406	G	A,T,C	170284	85,24,13		0.999284
MRErprORF	9026	171020	C	A,-C,T	170958	34,1,27		0.999637
MRErprORF	9027	173340	A	T,C,-A,G	173266	28,9,10,27		0.999573
MRErprORF	9028	173623	A	G,T,C	173528	34,52,9		0.999453
MRErprORF	9029	172668	T	C,+C,A,G	172592	45,1,7,24		0.99956
MRErprORF	9030	174751	A	+C,T,C,-AC,G	174666	1,23,30,2,30		0.999514
MRErprORF	9031	172092	C	T,G,A,-C	172008	22,1,46,15		0.999512
MRErprORF	9032	172618	C	G,A,+ATAA,T	172529	6,73,1,10		0.999484
MRErprORF	9033	174040	C	A,G,T	173968	36,3,33		0.999586
MRErprORF	9034	171074	A	T,C,G	171013	11,29,21		0.999643
MRErprORF	9035	169251	T	G,A,C	169179	22,1,49		0.999575
MRErprORF	9036	170088	A	G,-AC,C,T	169988	35,2,50,13		0.999412
MRErprORF	9037	172940	C	A,G,T	172860	30,2,48		0.999537
MRErprORF	9038	169532	G	-GATGTTCCA,-GAT,A,C,-GATGTTCCAGATTACGCTGGATCCCAGCTGTTGAATTTTGACCTTCTTAA,T,-GATGTTCCAGATTACGCTGGATCCCAGCT	169459	17,4,23,2,1,24,2		0.999569
MRErprORF	9039	168734	A	C,-ATGTTCCAGATTAC,T,G	168671	10,4,15,34		0.999627
MRErprORF	9040	168501	T	-T,A,G,C	168408	6,21,24,42		0.999448
MRErprORF	9041	168294	G	T,-GTTCCA,A	168230	23,8,33		0.99962
MRErprORF	9042	165782	T	C,G,A,-T	165678	57,27,12,8		0.999373
MRErprORF	9043	168266	T	A,G,C,+AAGGCTAAAATTCAAGACAAGGAAGGCATTCCA	168195	14,27,30,1		0.999578
MRErprORF	9044	168493	C	T,-C,G,A	168397	22,3,2,69		0.99943
MRErprORF	9045	170895	C	G,A,-CA,T	170830	4,39,2,20		0.99962
MRErprORF	9046	171535	A	G,C,T	171358	79,73,25		0.998968
MRErprORF	9047	169075	G	-GATTACGCTGGATCCCAGCT,C,T,A	169016	13,11,21,14		0.999651
MRErprORF	9048	166101	A	G,+T,C,T	165988	86,3,18,9		0.99932
MRErprORF	9049	166870	T	-T,A,G,C	166799	13,9,13,36		0.999575
MRErprORF	9050	167261	T	C,G	167209	29,23		0.999689
MRErprORF	9051	171922	A	G,-A,T,C	171900	7,4,5,6		0.999872
MRErprORF	9052	171663	C	A,G,T	171568	44,1,50		0.999447
MRErprORF	9053	164993	G	C,T,A,-G	164907	6,19,59,2		0.999479
MRErprORF	9054	166276	C	A,T	166233	18,25		0.999741
MRErprORF	9055	164030	T	C,G,A,-T	163880	112,32,4,2		0.999086
MRErprORF	9056	160545	G	C,T,A,-G	160471	3,14,44,13		0.999539
MRErprORF	9057	152383	G	C,T,A	152346	2,24,11		0.999757
MRErprORF	9058	159383	A	C,T,G,-A	159320	28,17,17,1		0.999605
MRErprORF	9059	156516	T	C,G,A,-T	156289	166,37,21,3		0.99855
MRErprORF	9060	163816	C	-C,A,G,T	163747	22,23,5,19		0.999579
MRErprORF	9061	167319	C	G,A,T	167251	2,36,30		0.999594
MRErprORF	9062	167531	C	A,G,T	167222	77,212,20		0.998156
MRErprORF	9063	167169	A	C,T,G	167122	16,17,14		0.999719
MRErprORF	9064	166268	G	C,T,A	166226	6,13,23		0.999747
MRErprORF	9065	162958	C	G,A,T,+TGT	162920	9,20,9,10		0.999767
MRErprORF	9066	159084	T	C,G,A,-T	159001	44,14,23,2		0.999478
MRErprORF	9067	164457	G	+T,A,-GTTGAATTTTGACCTTCTTAA,T,C	164428	2,9,1,18,1		0.999824
MRErprORF	9068	162233	T	C,+TATTCTCCAGGCAAAGCGTCCCGTTGACGTACCACCCCGCCGACGCCTCAAGGCAAG,-T,A,+TATTCTCCAGGCAAAGCGTCCCGTTGACGTACCCCCCCGCCGACGCCTCAAGGCAAG,G	162168	38,1,3,17,1,7		0.999599
MRErprORF	9069	162837	T	C,G,A	162744	68,15,10		0.999429
MRErprORF	9070	160256	G	C,T,-G,A	160202	2,24,2,26		0.999663
MRErprORF	9071	160629	A	C,T,G,-A	160563	11,8,45,2		0.999589
MRErprORF	9072	155752	A	T,C,G,+T	155658	26,41,27,8		0.999396
MRErprORF	9073	162737	T	G,A,-T,C	162644	18,12,37,26		0.999429
MRErprORF	9074	161526	T	G,A,C	161453	30,7,36		0.999548
MRErprORF	9075	157975	T	C,A,G	157937	14,11,13		0.999759
MRErprORF	9076	161486	T	C,G,A	161428	31,11,16		0.999641
MRErprORF	9077	152483	G	-G,A,+A,T,C	152429	2,25,1,25,2		0.999646
MRErprORF	9078	152409	A	G,-A,C,T	152314	43,1,40,11		0.999377
MRErprORF	9079	160831	C	T,+A,A,G	160787	24,1,13,7		0.999726
MRErprORF	9080	157632	C	T,-CTT,+T,A,G	157610	5,1,1,13,3		0.99986
MRErprORF	9081	160772	T	C,-T,A,G	160708	37,4,9,14		0.999602
MRErprORF	9082	158252	T	G,A,C	158180	14,5,53		0.999545
MRErprORF	9083	91609	C	T,+T,A,G	91589	14,1,4,2		0.999782
MRErprORF	9084	90678	T	C,G,A,-T	90627	20,18,6,7		0.999438
MRErprORF	9085	91067	T	A,G,C	91034	4,12,17		0.999638
MRErprORF	9086	91372	A	T,G,-A	91347	8,11,6		0.999726
MRErprORF	9087	90045	A	C,T,G	90019	10,9,7		0.999711
MRErprORF	9088	90754	G	C,T,A	90741	3,7,3		0.999857
MRErprORF	9089	90453	C	T,A,-CT,-C	90441	6,4,1,1		0.999867
MRErprORF	9090	88992	T	C,G,A	88958	12,16,6		0.999618
MRErprORF	9091	88939	T	G,A,C	88889	19,5,26		0.999438
MRErprORF	9092	90027	G	C,T,-G,A	89995	3,12,5,12		0.999645
MRErprORF	9093	90650	C	G,A,+G,T	90586	4,10,4,50		0.999294
MRErprORF	9094	91276	G	-GG,A,-G,T	91221	1,12,17,25		0.999397
MRErprORF	9095	91151	G	A,C,T	91133	5,1,12		0.999803
MRErprORF	9096	90548	G	A,-GA,C,T	90516	12,1,1,18		0.999647
MRErprORF	9097	90215	A	C,T,G	90180	4,10,21		0.999612
MRErprORF	9098	91522	G	A,C,T	91503	12,2,5		0.999792
MRErprORF	9099	91313	A	G,C,T	91297	8,4,4		0.999825
MRErprORF	9100	90890	C	A,G,T	90828	25,4,33		0.999318
MRErprORF	9101	91382	G	T,-G,A	91324	9,1,48		0.999365
MRErprORF	9102	91189	T	-TC,C,A,G	91144	1,18,2,24		0.999507
MRErprORF	9103	91015	C	T,A,G,-C	90980	27,5,2,1		0.999615
MRErprORF	9104	90644	G	T,C,A,-G	90623	9,1,10,1		0.999768
MRErprORF	9105	90235	A	T,C,G,-A	90223	6,2,3,1		0.999867
MRErprORF	9106	90905	G	C,T,+T,A	90883	1,7,1,14		0.999758
MRErprORF	9107	90257	T	-T,A,G,C	90209	1,6,12,29		0.999468
MRErprORF	9108	89293	C	G,A,-C,T	89255	11,16,3,8		0.999574
MRErprORF	9109	89013	C	A,T	88986	11,16		0.999697
MRErprORF	9110	88413	A	T,C,-A,G	88375	9,5,3,21		0.99957
MRErprORF	9111	87944	A	T,G	87935	3,6		0.999898
MRErprORF	9112	89814	C	T,A,-C	89791	4,13,6		0.999744
MRErprORF	9113	79624	C	A,G,T	79573	42,1,8		0.999359
MRErprORF	9114	89917	C	A,T	89903	8,6		0.999844
MRErprORF	9115	90357	T	G,A,+G,C	90249	39,3,1,66		0.998805
MRErprORF	9116	91471	G	A,-G,T,C	91441	13,11,2,4		0.999672
MRErprORF	9117	88580	G	T,C,A	88483	88,1,8		0.998905
MRErprORF	9118	90588	G	A,T,+C,C	90559	18,6,1,5		0.99968
MRErprORF	9119	80001	C	T,G,A,-C	79936	20,1,31,13		0.999188
MRErprORF	9120	77664	C	A,T	77509	146,9		0.998004
MRErprORF	9121	89326	C	A,+T,T	89295	19,1,12		0.999653
MRErprORF	9122	91290	T	G,A,C	91209	27,7,47		0.999113
MRErprORF	9123	92031	C	A,-CAG,T	91994	15,1,21		0.999598
MRErprORF	9124	91831	A	G,T,C	91808	12,2,9		0.99975
MRErprORF	9125	92839	G	A,C,T	92822	12,2,3		0.999817
MRErprORF	9126	81779	C	A,G,T	81736	15,1,27		0.999474
MRErprORF	9127	90071	A	G,C,T	90035	18,10,8		0.9996
MRErprORF	9128	90854	G	A,T,C	90802	42,6,4		0.999428
MRErprORF	9129	78753	C	G,A,-C,T	78662	3,64,2,22		0.998844
MRErprORF	9130	91778	A	C,T,+C,-A,G	91655	81,26,3,1,15		0.99866
MRErprORF	9131	85624	C	-C,A,T	85560	22,32,10		0.999253
MRErprORF	9132	90652	C	T,G,A	90627	10,2,13		0.999724
MRErprORF	9133	88859	C	G,A,T	88835	2,11,11		0.99973
MRErprORF	9134	82651	C	T,A,G,+G	82617	11,20,3,1		0.999589
MRErprORF	9135	79122	T	C,G,A,-T	79065	16,35,4,2		0.99928
MRErprORF	9136	91700	C	A,+G,T	91672	10,1,18		0.999695
MRErprORF	9137	89600	G	T,C,+T,A	89590	3,2,7,5		0.999888
MRErprORF	9138	80519	T	-T,A,G,C	80441	5,5,51,17		0.999031
MRErprORF	9139	81364	T	C,A,G	81285	19,3,57		0.999029
MRErprORF	9140	91161	G	T,C,-G,A	91114	10,2,1,34		0.999484
MRErprORF	9141	78388	C	A,G,-C,T	78339	21,2,1,25		0.999375
MRErprORF	9142	92534	A	C,T,G	92340	164,9,21		0.997903
MRErprORF	9143	92677	G	C,T,A	92650	5,2,20		0.999709
MRErprORF	9144	88334	C	T,-C,A,G	88311	13,1,7,2		0.99974
MRErprORF	9145	69381	C	G,A,T	69354	2,10,15		0.999611
MRErprORF	9146	90057	A	C,T,G,-A	90021	6,10,19,1		0.9996
MRErprORF	9147	80856	T	A,G,C	80811	13,18,14		0.999443
MRErprORF	9148	87892	G	C,T,A	87880	1,3,8		0.999863
MRErprORF	9149	79706	T	C,A,G	79652	24,12,18		0.999323
MRErprORF	9150	92199	G	T,C,A	92123	6,3,67		0.999176
MRErprORF	9151	89796	C	A,T	89594	164,38		0.99775
MRErprORF	9152	89281	A	T,C,G,+T	89262	7,3,9,13		0.999787
MRErprORF	9153	85192	T	C,+C,-T,A,G	85155	7,11,2,6,22		0.999566
MRErprORF	9154	80944	C	T,A,G,-C	80812	22,66,3,41		0.998369
MRErprORF	9155	91183	C	+G,+T,+CT,-CT,A,G,T	91113	2,17,1,1,53,2,14		0.999232
MRErprORF	9156	87266	T	-TG,+G,-TGGG,G,A,-T,C	87182	2,21,1,26,4,28,23		0.999037
MRErprORF	9157	92341	G	T,C,-GGG,-G,-GG,A	92242	4,1,7,64,11,12		0.998928
MRErprORF	9158	92166	G	A,T,C	92137	13,15,1		0.999685
MRErprORF	9159	91940	G	A,C,+A,T	91911	15,11,12,3		0.999685
MRErprORF	9160	92746	A	T,C,-A,G	92664	8,1,58,15		0.999116
MRErprORF	9161	88984	A	T,G	88956	5,23		0.999685
MRErprORF	9162	91585	A	+T,G,C,T	91572	14,7,2,4		0.999858
MRErprORF	9163	81974	T	+A,C,G,A,-T	81888	7,10,61,2,13		0.998951
MRErprORF	9164	90227	A	T,G,+T,-A	90174	11,24,5,18		0.999413
MRErprORF	9165	88180	T	C,G,A,-T	88125	10,12,11,22		0.999376
MRErprORF	9166	91448	G	A,C,T	91425	18,3,2		0.999748
MRErprORF	9167	85005	A	G,C,T	84967	16,10,12		0.999553
MRErprORF	9168	87585	C	A,T	87537	28,20		0.999452
Average		128124

## Sheet: C6
chrom	POS	TOTAL_DP	REF	ALT	REF_DP	ALT_DP		%REF_READS
MRErprORF	8783	64032	T	C,A	64006	19,7		0.999594
MRErprORF	8784	63630	A	C,T,G	63608	7,9,6		0.999654
MRErprORF	8785	64919	C	G,A,T,+A	64893	1,2,23,8		0.9996
MRErprORF	8786	65380	A	-A,G,T,C	65337	21,6,9,7		0.999342
MRErprORF	8787	65300	A	T,C,+C,-AC	65280	9,9,1,2		0.999694
MRErprORF	8788	65456	C	-C,G,T,+A	65416	19,1,20,8		0.999389
MRErprORF	8789	64361	A	G,+T,-A,-AT,C,T	64335	3,7,5,1,9,8		0.999596
MRErprORF	8790	63771	T	A,C,-TT,-T,G	63735	1,16,1,13,5		0.999435
MRErprORF	8791	64950	T	+C,C,A,-TC	64926	5,22,1,1		0.99963
MRErprORF	8792	65569	C	A,-CA,T,+A,-C	65539	2,1,13,15,14		0.999542
MRErprORF	8793	64931	A	C,T,+G,-AGA,G,-AG,-A	64868	10,19,6,4,14,4,12		0.99903
MRErprORF	8794	62742	G	T,+A,C,-G,-GAAGG,A	62679	41,14,2,7,2,11		0.998996
MRErprORF	8795	62119	A	T,C,-A,G	62080	12,6,19,2		0.999372
MRErprORF	8796	61370	A	+G,G,T,C	61345	10,5,3,17		0.999593
MRErprORF	8797	60979	G	A,T,C,-G	60921	7,27,2,22		0.999049
MRErprORF	8798	61412	G	#NAME?	61377	13,27,8		0.99943
MRErprORF	8799	62375	A	+G,-A,+C,G,T,C	62337	3,8,1,11,10,9		0.999391
MRErprORF	8800	63999	G	A,-G,C,T	63915	23,2,1,58		0.998687
MRErprORF	8801	65250	T	C,A,G	65233	10,6,1		0.999739
MRErprORF	8802	64594	C	T,A,-C,-CCA,G	64520	36,29,4,1,4		0.998854
MRErprORF	8803	64729	C	A,G,-CA,T	64660	34,4,2,29		0.998934
MRErprORF	8804	62213	A	-A,G,T,C	62195	3,6,8,1		0.999711
MRErprORF	8805	63732	C	+GAGA,-C,A,+GAG,T	63719	14,6,1,3,6		0.999796
MRErprORF	8806	63724	C	T,A,G	63706	8,7,3		0.999718
MRErprORF	8807	63768	C	T,G,A,-CT	62072	1540,11,139,6		0.973404
MRErprORF	8808	65281	T	C,-T,A,G	65255	8,2,14,2		0.999602
MRErprORF	8809	58759	G	-G,C,T,A	58725	1,1,16,16		0.999421
MRErprORF	8810	64871	C	A,T	64858	1,12		0.9998
MRErprORF	8811	59917	A	G,+T,C,T	59888	6,20,17,6		0.999516
MRErprORF	8812	63777	C	T,G,A	63771	4,1,1		0.999906
MRErprORF	8813	64782	C	T,A	64768	10,4		0.999784
MRErprORF	8814	64610	T	G,A,C	64589	4,4,13		0.999675
MRErprORF	8815	60605	G	A,T,-G	60575	7,19,4		0.999505
MRErprORF	8816	58958	G	T,A	58903	49,6		0.999067
MRErprORF	8817	65395	T	A,-T,C	65387	2,1,5		0.999878
MRErprORF	8818	64963	C	T,A,-C	64952	7,2,2		0.999831
MRErprORF	8819	64915	C	A,T	64893	20,2		0.999661
MRErprORF	8820	65152	T	G,A,-T,C	65123	2,1,4,22		0.999555
MRErprORF	8821	64692	C	A,T	64677	9,6		0.999768
MRErprORF	8822	65119	C	T,A,G	65098	15,4,2		0.999678
MRErprORF	8823	64757	G	A,T	64568	183,6		0.997081
MRErprORF	8824	64660	T	-TC,C	64652	2,6		0.999876
MRErprORF	8825	65097	C	A,T	65089	7,1		0.999877
MRErprORF	8826	65041	T	C,G,A	65018	16,1,6		0.999646
MRErprORF	8827	65438	C	T,A	65432	3,3		0.999908
MRErprORF	8828	65041	A	G,T,C	65011	17,2,11		0.999539
MRErprORF	8829	65207	G	C,T,A	65196	1,6,4		0.999831
MRErprORF	8830	65030	A	T,C,G	65011	5,8,6		0.999708
MRErprORF	8831	65275	G	A,T,C	65247	5,20,3		0.999571
MRErprORF	8832	65043	G	A,T,C	65025	7,8,3		0.999723
MRErprORF	8833	64570	T	C,A	64557	8,5		0.999799
MRErprORF	8834	65275	G	A,-G,T,C	65257	2,1,12,3		0.999724
MRErprORF	8835	65216	G	C,T,A	65203	1,4,8		0.999801
MRErprORF	8836	65043	T	G,A,C	64751	1,4,287		0.995511
MRErprORF	8837	60690	G	T,C,-G,A	60676	1,3,1,9		0.999769
MRErprORF	8838	61518	C	T,A	61505	10,3		0.999789
MRErprORF	8839	60156	A	C,T,G	60124	15,11,6		0.999468
MRErprORF	8840	61116	G	A,T	60930	6180		0.996957
MRErprORF	8841	61920	T	C,A	61912	4,4		0.999871
MRErprORF	8842	61580	G	-G,T,C,A	61563	5,3,2,7		0.999724
MRErprORF	8843	61409	G	A,T,C	61351	53,4,1		0.999056
MRErprORF	8844	61703	C	G,A,T	61681	2,2,18		0.999643
MRErprORF	8845	61291	A	G,T,C	61269	9,5,8		0.999641
MRErprORF	8846	60774	T	C,A,G	60765	5,3,1		0.999852
MRErprORF	8847	60704	T	C	60699	5		0.999918
MRErprORF	8848	61095	C	A,T	61084	4,7		0.99982
MRErprORF	8849	61457	T	C,A	61183	269,5		0.995542
MRErprORF	8850	61454	A	G,T,C,-AC	61433	9,8,3,1		0.999658
MRErprORF	8851	61552	C	T,A	61538	12,2		0.999773
MRErprORF	8852	61369	A	C,T,G	61348	7,11,3		0.999658
MRErprORF	8853	61149	T	C,A	61138	5,6		0.99982
MRErprORF	8854	61694	A	C,T,G	61675	4,13,2		0.999692
MRErprORF	8855	61520	C	-C,A,T	61507	6,4,3		0.999789
MRErprORF	8856	60941	C	A,T	60920	13,8		0.999655
MRErprORF	8857	61173	C	A,T	61119	29,25		0.999117
MRErprORF	8858	61175	G	T,C,A	61158	10,1,6		0.999722
MRErprORF	8859	61127	A	G,C,T	61116	1,6,4		0.99982
MRErprORF	8860	59842	T	A,C	59833	3,6		0.99985
MRErprORF	8861	61368	C	A,G,T	61345	12,4,7		0.999625
MRErprORF	8862	61445	A	G,C,T	61418	14,3,10		0.999561
MRErprORF	8863	58843	G	T,A	58832	6,5		0.999813
MRErprORF	8864	58557	G	A,T	58543	1,13		0.999761
MRErprORF	8865	60306	C	T,A,G	60276	17,12,1		0.999503
MRErprORF	8866	60392	G	T,A	60373	11,8		0.999685
MRErprORF	8867	60894	A	C,T,G	60872	5,15,2		0.999639
MRErprORF	8868	61322	C	T,A	60957	1364		0.994048
MRErprORF	8869	68766	T	A,G,C	68717	5,36,8		0.999287
MRErprORF	8870	70569	C	T,A,G	70550	5,11,3		0.999731
MRErprORF	8871	69823	T	G,A,C	69703	111,2,7		0.998281
MRErprORF	8872	73073	G	A,T	73061	10,2		0.999836
MRErprORF	8873	66930	T	G,A,-T,C	66884	33,7,1,5		0.999313
MRErprORF	8874	72382	T	G,-TG,A,C	72346	14,2,4,16		0.999503
MRErprORF	8875	80432	G	T,A	80177	250,5		0.99683
MRErprORF	8876	74250	C	T,G,-C,A	74199	38,8,2,3		0.999313
MRErprORF	8877	90250	G	-G,T,C,A	90218	7,9,2,14		0.999645
MRErprORF	8878	90784	G	T,A	90775	4,5		0.999901
MRErprORF	8879	86260	G	C,T,A	86238	6,10,6		0.999745
MRErprORF	8880	79234	A	G,C,T	79211	11,3,9		0.99971
MRErprORF	8881	91093	G	A,C,T,-GGC	91076	9,2,5,1		0.999813
MRErprORF	8882	92323	G	A,T	92300	11,12		0.999751
MRErprORF	8883	81866	C	A,G,T	81830	8,3,25		0.99956
MRErprORF	8884	89928	G	A,T,C	89897	18,10,3		0.999655
MRErprORF	8885	84898	G	A,T	84888	6,4		0.999882
MRErprORF	8886	74621	A	C,T,G	74604	1,10,6		0.999772
MRErprORF	8887	92692	G	A,T	92678	8,6		0.999849
MRErprORF	8888	88435	C	A,T	88413	9,13		0.999751
MRErprORF	8889	93652	A	G,T,C	93607	24,16,5		0.999519
MRErprORF	8890	96024	G	A,T	96020	3,1		0.999958
MRErprORF	8891	98578	A	C,T,G,-A	98557	5,7,8,1		0.999787
MRErprORF	8892	101431	A	G,T,C	101406	7,15,3		0.999754
MRErprORF	8893	94404	G	T,-G,A	94377	17,4,6		0.999714
MRErprORF	8894	96209	G	T,C,A	96185	20,1,3		0.999751
MRErprORF	8895	76761	A	G,T,C	76614	10,133,4		0.998085
MRErprORF	8896	95726	G	C,T,A,+CGTCAAGA	95713	4,8,1,1		0.999864
MRErprORF	8897	93615	C	A,+GTCAAGNN,G,T,+GTCAAGAA,+GCCAAGAA,+GTCAAGCA	93549	11,1,2,53,116,1,1		0.999295
MRErprORF	8898	95873	A	C,T,G	95326	519,17,11		0.994295
MRErprORF	8899	94893	G	T,A	94870	14,9		0.999758
MRErprORF	8900	92134	C	G,A,T	91987	2,136,9		0.998404
MRErprORF	8901	90532	A	G,C,T	90484	18,16,14		0.99947
MRErprORF	8902	93096	G	A,C,T	93076	8,3,9		0.999785
MRErprORF	8903	85888	A	T,C,G	85374	14,4,496		0.994015
MRErprORF	8904	86342	T	A,G,C	86162	11,134,35		0.997915
MRErprORF	8905	94789	C	A,G	94662	8119		0.99866
MRErprORF	8906	88214	C	G,A,T	88193	1,19,1		0.999762
MRErprORF	8907	85900	T	G,A,-T,C	85839	40,5,3,13		0.99929
MRErprORF	8908	97384	T	A,G,C	96812	7,13,552		0.994126
MRErprORF	8909	93619	C	A,+AGGGCTGGTCTTGTCAGGGGAACTGACCAATCCACCTTATCATGAAATG,+AGGGCTGGTCTTGTCAGGGGAACTGACCAACCACCTTATCATGAAATG,+ACGGCTGGTCTTGTCAGGGGAACTGACCAATCCACCTTATCATGAAATG,+AGGGCTGG,T,+AGG	93592	17,114,1,1,1,10,2		0.999712
MRErprORF	8910	97008	G	T,C,A	96985	11,2,10		0.999763
MRErprORF	8911	86236	C	T,G,-C,A	86219	4,1,1,11		0.999803
MRErprORF	8912	94889	T	A,+GGTCTTGTCAGGGGAACTGACCAATCCACCTTATCA,G,+GGTCTTGTCAGGGGAACTGACCAATCCACCTTATCATGAAATGTCA,C	94711	114,1,57,1,7		0.998124
MRErprORF	8913	99369	T	G,A,C	99338	11,3,17		0.999688
MRErprORF	8914	106529	G	A,+TCA,C,T	106383	15,1,2,129		0.998629
MRErprORF	8915	91586	C	T,A	91416	41129		0.998144
MRErprORF	8916	105675	G	A,T,-G	105616	9,36,14		0.999442
MRErprORF	8917	110952	G	A,+GAACTGACCAATCCACCTTATCATGAAATGGCATTAGA,T	110813	115,1,24		0.998747
MRErprORF	8918	108155	G	A,T	107602	540,13		0.994887
MRErprORF	8919	100918	A	C,T,G	100874	5,26,13		0.999564
MRErprORF	8920	111114	G	A,T	111100	7,7		0.999874
MRErprORF	8921	105202	T	A,G,C	105154	8,32,8		0.999544
MRErprORF	8922	105832	C	A,T,-CA	105800	11,12,9		0.999698
MRErprORF	8923	108004	A	G,T,C	107945	14,30,15		0.999454
MRErprORF	8924	108846	C	G,A,T	108803	2,11,30		0.999605
MRErprORF	8925	109978	A	G,T,C	109940	16,5,17		0.999654
MRErprORF	8926	112021	G	A,T	111998	4,19		0.999795
MRErprORF	8927	112168	T	C,G,A	112068	57,28,15		0.999108
MRErprORF	8928	110256	G	A,C,T,-G	110190	11,1,47,7		0.999401
MRErprORF	8929	111844	G	A,T	111818	10,16		0.999768
MRErprORF	8930	105031	A	T,C,-A,G	105001	14,3,2,11		0.999714
MRErprORF	8931	112281	G	A,T,C	112263	5,7,6		0.99984
MRErprORF	8932	107663	A	G,C,T	107637	9,6,11		0.999759
MRErprORF	8933	107091	T	A,G,C,-T	107029	4,39,18,1		0.999421
MRErprORF	8934	109768	T	A,-TC,G,C	109705	5,1,31,26		0.999426
MRErprORF	8935	114453	C	T,A,G	114270	9,169,5		0.998401
MRErprORF	8936	114905	C	A,T	114868	19,18		0.999678
MRErprORF	8937	113721	T	C,A,G	113104	584,17,16		0.994574
MRErprORF	8938	113586	G	A,C,T,-G	113512	15,1,53,5		0.999349
MRErprORF	8939	114684	G	A,T,C	114639	29,14,2		0.999608
MRErprORF	8940	114000	C	-CCACCGTCGTCCTGGAAACCCTGCGCCAGTACACTTCATGTCATC,T,G,-C,A	113583	2,31,2,9,373		0.996342
MRErprORF	8941	113611	C	T,A	113540	27,44		0.999375
MRErprORF	8942	115140	A	G,C,T	115103	12,6,19		0.999679
MRErprORF	8943	115254	C	T,G,A	113722	1521,2,9		0.986708
MRErprORF	8944	115077	C	T,A,G	115035	11,30,1		0.999635
MRErprORF	8945	114226	G	A,-G,C,T	114181	28,2,1,14		0.999606
MRErprORF	8946	111012	T	C,A,G	110958	10,12,32		0.999514
MRErprORF	8947	115080	C	G,A,T	115043	2,14,21		0.999678
MRErprORF	8948	116502	G	A,T	116471	24,7		0.999734
MRErprORF	8949	111417	T	G,A,C	111362	29,7,19		0.999506
MRErprORF	8950	117715	C	G,A,T	117694	1,13,7		0.999822
MRErprORF	8951	118653	C	T,G,A	118613	9,3,28		0.999663
MRErprORF	8952	118107	T	G,A,-T,C	118003	48,7,4,45		0.999119
MRErprORF	8953	119956	G	A,T,C,-G	119878	19,43,7,9		0.99935
MRErprORF	8954	121012	G	T,C,A	120988	15,3,6		0.999802
MRErprORF	8955	117056	A	T,C,-A,G	117022	6,6,13,9		0.99971
MRErprORF	8956	118765	A	T,C,G	118723	10,11,21		0.999646
MRErprORF	8957	118422	A	G,T,C	118394	8,6,14		0.999764
MRErprORF	8958	120423	C	A,-C,T	120401	13,7,2		0.999817
MRErprORF	8959	118661	C	T,A,G	118615	9,34,3		0.999612
MRErprORF	8960	117475	C	A,G,T	117410	55,3,7		0.999447
MRErprORF	8961	116455	T	-T,C,G,A	116385	2,22,38,8		0.999399
MRErprORF	8962	119255	G	A,-GC,T	119228	12,2,13		0.999774
MRErprORF	8963	117603	C	G,A,T	117559	2,8,34		0.999626
MRErprORF	8964	120461	G	A,C,T	120420	21,4,16		0.99966
MRErprORF	8965	119674	C	T,G,A	119651	8,2,13		0.999808
MRErprORF	8966	117350	C	A,T	117313	24,13		0.999685
MRErprORF	8967	123047	A	C,T,G	123021	7,13,6		0.999789
MRErprORF	8968	123343	G	T,A	123299	16,28		0.999643
MRErprORF	8969	123816	T	G,A,-T,C	123783	9,11,2,11		0.999733
MRErprORF	8970	122485	A	G,C,T	122464	5,3,13		0.999829
MRErprORF	8971	122006	C	A,G,T	121971	20,1,14		0.999713
MRErprORF	8972	121975	A	G,T,C	121930	13,23,9		0.999631
MRErprORF	8973	121006	C	A,T	120994	6,6		0.999901
MRErprORF	8974	119438	T	C,-T,A,G	119352	25,1,12,48		0.99928
MRErprORF	8975	120769	T	A,G,C	120726	11,24,8		0.999644
MRErprORF	8976	121381	C	A,G,T	121359	13,2,7		0.999819
MRErprORF	8977	121484	A	G,T,C	121440	25,12,7		0.999638
MRErprORF	8978	122826	T	-T,C,G,A	122757	2,19,33,15		0.999438
MRErprORF	8979	125101	G	T,A	125065	26,10		0.999712
MRErprORF	8980	120444	T	C,+CTGAG,G,A	120403	18,1,15,8		0.99966
MRErprORF	8981	118564	C	A,G,T	118545	10,1,8		0.99984
MRErprORF	8982	117500	A	C,T,G	117476	3,9,12		0.999796
MRErprORF	8983	116508	T	C,G,A	116466	8,22,12		0.99964
MRErprORF	8984	123207	C	T,A,G	123183	4,18,2		0.999805
MRErprORF	8985	123407	C	T,G,A	123370	18,2,17		0.9997
MRErprORF	8986	123728	G	T,-G,A	123307	407,2,12		0.996597
MRErprORF	8987	121317	A	C,T,G,-A	121294	5,10,6,2		0.99981
MRErprORF	8988	119222	A	G,C,T	119190	14,16,2		0.999732
MRErprORF	8989	121013	G	T,A	120990	15,8		0.99981
MRErprORF	8990	121094	A	G,T,C	120940	20,28,106		0.998728
MRErprORF	8991	131668	C	A,T	131643	20,5		0.99981
MRErprORF	8992	131187	C	A,G,T	130770	386,3,28		0.996821
MRErprORF	8993	131854	G	T,C,-G,A	131785	29,1,2,37		0.999477
MRErprORF	8994	130124	G	C,T,A	130064	8,34,18		0.999539
MRErprORF	8995	129389	A	G,-A,C,T	129357	13,2,6,11		0.999753
MRErprORF	8996	131811	A	G,T,C	131769	15,14,13		0.999681
MRErprORF	8997	131452	G	C,T,A	131426	10,10,6		0.999802
MRErprORF	8998	130056	A	-A,G,T,C	130002	2,14,25,13		0.999585
MRErprORF	8999	132646	A	C,T,G	132617	14,4,11		0.999781
MRErprORF	9000	131503	A	C,T,G	131454	16,6,27		0.999627
MRErprORF	9001	133178	G	C,T,A	133147	2,7,22		0.999767
MRErprORF	9002	129827	T	G,A,C	129764	18,17,28		0.999515
MRErprORF	9003	131450	C	T,A,-C,G	131392	3,50,1,4		0.999559
MRErprORF	9004	131978	C	G,A,T	131917	2,43,16		0.999538
MRErprORF	9005	131995	G	T,C,A	131917	33,5,40		0.999409
MRErprORF	9006	131005	G	T,C,A	130950	29,4,22		0.99958
MRErprORF	9007	131758	C	A,G,-C,T,+A	131715	11,5,2,25,2		0.999674
MRErprORF	9008	132862	A	C,T,G,-A	132821	15,14,11,1		0.999691
MRErprORF	9009	133647	A	T,C,G	133614	13,16,4		0.999753
MRErprORF	9010	129864	A	T,C,G	129827	12,20,5		0.999715
MRErprORF	9011	129142	T	A,G,C	129116	2,11,13		0.999799
MRErprORF	9012	129060	A	C,T,G	128764	138,9,149		0.997706
MRErprORF	9013	128546	T	G,A,C	128516	9,8,13		0.999767
MRErprORF	9014	133382	C	T,-CG,G,A	133326	30,2,2,22		0.99958
MRErprORF	9015	131576	G	A,C,T	131501	55,4,16		0.99943
MRErprORF	9016	129534	C	A,-C,T	129499	23,2,10		0.99973
MRErprORF	9017	129982	A	T,C,G	129957	4,7,14		0.999808
MRErprORF	9018	130047	A	T,C,G	130016	11,11,9		0.999762
MRErprORF	9019	130370	G	T,C,-G,A	130343	11,3,2,11		0.999793
MRErprORF	9020	130207	C	T,A	130159	31,17		0.999631
MRErprORF	9021	128848	C	#NAME?	128795	1,23,28,2		0.999589
MRErprORF	9022	132927	A	G,T,C	132889	23,11,4		0.999714
MRErprORF	9023	131980	T	C,G,A	131953	8,11,8		0.999795
MRErprORF	9024	132025	C	A,T	131971	30,24		0.999591
MRErprORF	9025	130943	G	T,C,A	130879	12,2,50		0.999511
MRErprORF	9026	131104	C	T,+A,A,G,-C	131075	14,1,9,5,1		0.999779
MRErprORF	9027	132285	A	G,-A,C,T	132246	10,1,19,9		0.999705
MRErprORF	9028	132523	A	G,C,T	132501	4,3,15		0.999834
MRErprORF	9029	133286	T	C,-T,A,G	133242	12,1,4,27		0.99967
MRErprORF	9030	134088	A	G,C,T	134035	18,16,19		0.999605
MRErprORF	9031	132362	C	T,-C,A	132307	8,9,38		0.999584
MRErprORF	9032	135281	C	G,-CCA,A,T	135220	1,1,51,8		0.999549
MRErprORF	9033	136653	C	A,G,T	136592	38,2,21		0.999554
MRErprORF	9034	134190	A	T,C,G	134169	3,11,7		0.999844
MRErprORF	9035	133626	T	G,A,C	133580	16,14,16		0.999656
MRErprORF	9036	135135	A	C,T,G	135113	9,7,6		0.999837
MRErprORF	9037	136030	C	T,A,G	135967	36,21,6		0.999537
MRErprORF	9038	133834	G	C,T,-GATGTTCCA,A	133788	6,26,1,13		0.999656
MRErprORF	9039	132964	A	G,T,C	132938	3,16,7		0.999804
MRErprORF	9040	133883	T	G,A,C	133861	13,4,5		0.999836
MRErprORF	9041	133080	G	A,C,T	133025	26,2,27		0.999587
MRErprORF	9042	131745	T	-T,C,G,A	131689	6,27,18,5		0.999575
MRErprORF	9043	133669	T	C,A,G	133613	31,2,23		0.999581
MRErprORF	9044	132930	C	T,A,G,-C	132867	13,40,3,7		0.999526
MRErprORF	9045	134830	C	G,A,T	134768	6,42,14		0.99954
MRErprORF	9046	134919	A	T,C,G	134861	6,9,43		0.99957
MRErprORF	9047	133377	G	A,T	133351	2,24		0.999805
MRErprORF	9048	130829	A	G,C,T	130808	3,8,10		0.999839
MRErprORF	9049	131700	T	C,-T,A,G	131650	9,8,21,12		0.99962
MRErprORF	9050	131792	T	G,C	131746	23,23		0.999651
MRErprORF	9051	135370	A	-A,G,T,C	135348	2,5,9,6		0.999837
MRErprORF	9052	135145	C	T,A	135074	45,26		0.999475
MRErprORF	9053	130940	G	A,C,T	130897	30,2,11		0.999672
MRErprORF	9054	131547	C	G,A,T	131509	1,24,13		0.999711
MRErprORF	9055	130054	T	C,G	129998	48,8		0.999569
MRErprORF	9056	128042	G	A,T,C,-G	128000	15,19,1,7		0.999672
MRErprORF	9057	122252	G	C,T,A	122226	2,16,8		0.999787
MRErprORF	9058	126883	A	-A,G,+G,T,C	126846	6,17,1,7,7		0.999708
MRErprORF	9059	125532	T	C,A,G,+C	125215	301,4,12,1025		0.997475
MRErprORF	9060	129971	C	T,A,+G,-C	129931	17,14,1,9		0.999692
MRErprORF	9061	132212	C	#NAME?	132152	2,11,46,3		0.999546
MRErprORF	9062	132594	C	A,+T,T	132532	34,1,28		0.999532
MRErprORF	9063	132457	A	C,T,G,-AG	132422	8,11,15,1		0.999736
MRErprORF	9064	131988	G	T,A	131973	10,5		0.999886
MRErprORF	9065	129641	C	T,A	129622	9,10		0.999853
MRErprORF	9066	126988	T	G,C	126971	8,9		0.999866
MRErprORF	9067	130819	G	A,C,T	130792	13,2,12		0.999794
MRErprORF	9068	129333	T	A,G,C,-T	129299	11,7,14,2		0.999737
MRErprORF	9069	129506	T	C,A,G	129453	35,9,9		0.999591
MRErprORF	9070	128048	G	T,C,-G,A	128005	19,3,10,11		0.999664
MRErprORF	9071	128083	A	T,C,G	128051	17,9,6		0.99975
MRErprORF	9072	124557	A	C,T,G	124526	22,5,4		0.999751
MRErprORF	9073	129521	T	C,-T,A,G	129460	28,8,16,9		0.999529
MRErprORF	9074	128396	T	C,G,A	128374	3,17,2		0.999829
MRErprORF	9075	126593	T	G,A,C	126564	16,7,6		0.999771
MRErprORF	9076	129006	T	G,A,C	128980	8,2,16		0.999798
MRErprORF	9077	122470	G	-G,T,C,A	122423	5,29,5,8		0.999616
MRErprORF	9078	122351	A	T,C,G	122325	12,5,9		0.999787
MRErprORF	9079	128232	C	#NAME?	128206	1,12,1,12		0.999797
MRErprORF	9080	126132	C	G,A,T	126117	2,7,6		0.999881
MRErprORF	9081	127665	T	C,G,A	127641	9,8,7		0.999812
MRErprORF	9082	126129	T	C,A,G	126098	17,6,8		0.999754
MRErprORF	9083	81893	C	G,A,T	81874	2,4,13		0.999768
MRErprORF	9084	80744	T	-T,C,G,A	80721	3,7,7,6		0.999715
MRErprORF	9085	81208	T	G,A,C	81169	19,7,13		0.99952
MRErprORF	9086	81297	A	G,-A,T	81273	10,4,10		0.999705
MRErprORF	9087	79918	A	G,T,C	79909	7,1,1		0.999887
MRErprORF	9088	80970	G	T,A	80956	8,6		0.999827
MRErprORF	9089	80910	C	T	80903	7		0.999913
MRErprORF	9090	79844	T	G,C	79568	15261		0.996543
MRErprORF	9091	79540	T	A,G,C	79509	4,24,3		0.99961
MRErprORF	9092	80264	G	A,-G,T	80254	2,1,7		0.999875
MRErprORF	9093	80848	C	G,A,T	80778	2,18,50		0.999134
MRErprORF	9094	81297	G	-GG,A,-G,T,C	81265	1,14,7,8,2		0.999606
MRErprORF	9095	81321	G	A,T	81299	10,12		0.999729
MRErprORF	9096	80685	G	A,C,T	80663	8,4,10		0.999727
MRErprORF	9097	80141	A	G,T,C	80117	15,5,4		0.999701
MRErprORF	9098	81464	G	A,C,T	81455	4,2,3		0.99989
MRErprORF	9099	81248	A	G,T,C	81234	9,3,2		0.999828
MRErprORF	9100	81407	C	T,A	81354	23,30		0.999349
MRErprORF	9101	81535	G	T,A	81499	7,29		0.999558
MRErprORF	9102	81241	T	A,G,C	81219	2,13,7		0.999729
MRErprORF	9103	81205	C	G,A,T	81185	4,7,9		0.999754
MRErprORF	9104	87595	G	A,T	87570	13,12		0.999715
MRErprORF	9105	87589	A	G,C,T	87564	12,5,8		0.999715
MRErprORF	9106	87960	G	A,C,T	87942	5,2,11		0.999795
MRErprORF	9107	87738	T	A,G,C	87705	6,15,12		0.999624
MRErprORF	9108	86847	C	T,A,-C,G	86809	11,21,3,3		0.999562
MRErprORF	9109	86752	C	A,T	86733	5,14		0.999781
MRErprORF	9110	85954	A	-A,G,T,C	85930	2,8,10,4		0.999721
MRErprORF	9111	85392	A	G,C,T	85314	2,71,5		0.999087
MRErprORF	9112	87296	C	-C,A,T	87275	1,17,3		0.999759
MRErprORF	9113	78720	C	G,A,T	78551	1,48,120		0.997853
MRErprORF	9114	87272	C	G,A,T	87249	1,14,8		0.999736
MRErprORF	9115	87734	T	C,A,G	87401	314,5,14		0.996204
MRErprORF	9116	88380	G	A,-G,C,T	88361	7,6,4,2		0.999785
MRErprORF	9117	86071	G	A,C,T	85968	18,3,82		0.998803
MRErprORF	9118	87596	G	A,T,C	87573	17,3,3		0.999737
MRErprORF	9119	79217	C	-C,A,T	79168	8,31,10		0.999381
MRErprORF	9120	77353	C	T,A,G	77221	12,118,2		0.998294
MRErprORF	9121	86894	C	A,-CT,T	86868	12,2,12		0.999701
MRErprORF	9122	88615	T	-T,C,G,A	88571	2,14,22,6		0.999503
MRErprORF	9123	89245	C	T,G,A	89235	3,2,5		0.999888
MRErprORF	9124	88561	A	G,C	88519	17,25		0.999526
MRErprORF	9125	89626	G	T,C,A	89612	4,2,8		0.999844
MRErprORF	9126	80642	C	T,A	80601	28,13		0.999492
MRErprORF	9127	87389	A	G,T,C	87375	9,4,1		0.99984
MRErprORF	9128	87814	G	A,C,T	87766	41,3,4		0.999453
MRErprORF	9129	77942	C	-C,A,T	77873	1,53,15		0.999115
MRErprORF	9130	88706	A	G,+C,C,T	88689	12,1,1,4		0.999808
MRErprORF	9131	83665	C	A,-C,T	83612	37,9,7		0.999367
MRErprORF	9132	87780	C	T,A,G	87708	60,10,2		0.99918
MRErprORF	9133	86342	C	T,A	86326	9,7		0.999815
MRErprORF	9134	81574	C	T,A,G	81535	18,20,1		0.999522
MRErprORF	9135	78889	T	C,G,A	78852	10,22,5		0.999531
MRErprORF	9136	88855	C	A,G,T	88839	4,1,11		0.99982
MRErprORF	9137	87250	G	C,A	87238	1,11		0.999862
MRErprORF	9138	80132	T	A,G,C	80085	2,34,11		0.999413
MRErprORF	9139	80529	T	A,G,C	80497	1,20,11		0.999603
MRErprORF	9140	87867	G	A,-G,C,T	87826	18,1,6,16		0.999533
MRErprORF	9141	77557	C	T,G,A	77525	16,3,13		0.999587
MRErprORF	9142	89590	A	C,T,+G,G	89360	209,10,1,11		0.997433
MRErprORF	9143	89575	G	C,T,A	89549	1,3,22		0.99971
MRErprORF	9144	86506	C	T,G,-C,A	86478	14,2,4,8		0.999676
MRErprORF	9145	70263	C	A,T	70216	20,27		0.999331
MRErprORF	9146	87381	A	G,T	87371	8,2		0.999886
MRErprORF	9147	80023	T	C,A,G	79985	24,4,10		0.999525
MRErprORF	9148	85515	G	A,C,T	85506	3,2,4		0.999895
MRErprORF	9149	79080	T	C,G,A	79044	14,16,6		0.999545
MRErprORF	9150	88539	G	C,T,+AC,A	88473	1,5,1,60		0.999255
MRErprORF	9151	87127	C	G,A,T	86891	1,208,27		0.997291
MRErprORF	9152	86302	A	+T,C,T,G,-A	86282	21,6,4,9,1		0.999768
MRErprORF	9153	83039	T	G,+C,A,-T,C	83012	6,16,7,4,10		0.999675
MRErprORF	9154	80381	C	A,-C,T	80260	56,52,13		0.998495
MRErprORF	9155	88287	C	T,+T,+G,A,G	88217	10,19,1,58,2		0.999207
MRErprORF	9156	85085	T	C,-TGG,-T,+G,A,-TG,-TGGG,G	85009	15,1,23,23,3,4,7,23		0.999107
MRErprORF	9157	89169	G	-GG,A,-GGG,C,T,-G	89056	20,32,7,2,2,50		0.998733
MRErprORF	9158	88824	G	C,T,A	88771	1,26,26		0.999403
MRErprORF	9159	88501	G	C,T,+A,A	88445	14,9,22,33		0.999367
MRErprORF	9160	88932	A	C,T,G,-A	88869	5,12,14,32		0.999292
MRErprORF	9161	86255	A	C,T,G	86234	4,2,15		0.999757
MRErprORF	9162	88119	A	+T,T,C,G	88100	6,9,2,8		0.999784
MRErprORF	9163	80838	T	-T,C,+A,G	80780	14,4,8,40		0.999283
MRErprORF	9164	87048	A	+T,T,C,-A,G	87000	8,17,2,16,13		0.999449
MRErprORF	9165	85654	T	A,G,C,-T	85620	2,6,7,19		0.999603
MRErprORF	9166	87849	G	A,T,C	87824	19,2,4		0.999715
MRErprORF	9167	82328	A	C,T,G	82291	16,14,7		0.999551
MRErprORF	9168	84815	C	T,G,A	84764	26,1,24		0.999399
	Average	97263.1

## Sheet: C9
chrom	POS	TOTAL_DP	REF	ALT	REF_DP	ALT_DP		%REF_READS
MRErprORF	8783	86284	T	A,G,C	86257	13,3,11		0.999687
MRErprORF	8784	86706	A	T,G,C	86654	29,12,11		0.9994
MRErprORF	8785	88036	C	G,T,+A	88002	2,32,10		0.999614
MRErprORF	8786	88475	A	G,C,T,-A	88421	19,5,9,21		0.99939
MRErprORF	8787	88584	A	T,+C,C,G	88550	13,4,5,16		0.999616
MRErprORF	8788	88897	C	T,-C,+A	88858	17,22,11		0.999561
MRErprORF	8789	87365	A	T,-A,G,+T,C	87320	14,10,16,7,5		0.999485
MRErprORF	8790	86590	T	G,C,-T,-TT,A	86536	5,18,21,1,9		0.999376
MRErprORF	8791	88146	T	+C,C,G,A,-TC	88124	3,10,4,4,4		0.99975
MRErprORF	8792	89041	C	+A,T,-CA,-C,G	88989	16,21,5,25,1		0.999416
MRErprORF	8793	87985	A	+G,-AGA,G,-AG,-A,T,C	87931	6,3,10,1,18,16,6		0.999386
MRErprORF	8794	84713	G	-G,+A,-GAAGG,C,T,-GAAG,A	84637	13,27,2,2,39,1,19		0.999103
MRErprORF	8795	83609	A	G,C,-A,T,-AA	83560	3,5,25,14,2		0.999414
MRErprORF	8796	82946	A	-AGG,G,+G,C,T	82894	1,12,13,26,13		0.999373
MRErprORF	8797	82634	G	-G,-GG,A,T	82552	24,1,17,40		0.999008
MRErprORF	8798	82722	G	C,T,A,+A	82650	1,58,13,6		0.99913
MRErprORF	8799	84148	A	T,-A,C,+G,G	84113	14,8,10,13,3		0.999584
MRErprORF	8800	86544	G	A,T,+T	86456	18,70,1		0.998983
MRErprORF	8801	88292	T	C,-T,A,G	88277	11,1,2,1		0.99983
MRErprORF	8802	87366	C	T,-C,A,-CCA,G	87252	22,11,59,1,21		0.998695
MRErprORF	8803	87631	C	T,A,G	87509	67,50,5		0.998608
MRErprORF	8804	84733	A	C,-A,T,G	84716	5,1,6,5		0.999799
MRErprORF	8805	86460	C	T,+GAG,A,G,+GAGA,-CC,+GAGAG,+G,+GAGACCAT	86429	24,2,5,1,6,1,6,2,2		0.999641
MRErprORF	8806	86530	C	A,T,-CCT,G	86517	7,4,1,1		0.99985
MRErprORF	8807	86393	C	T,-CT,A,G	84123	2097,4,164,5		0.973725
MRErprORF	8808	88529	T	A,C,G	87744	5,779,1		0.991133
MRErprORF	8809	79520	G	-GCA,A,T,C	79474	6,18,18,4		0.999422
MRErprORF	8810	87837	C	T	87822	15		0.999829
MRErprORF	8811	81365	A	G,+T,T,C	81320	11,11,14,20		0.999447
MRErprORF	8812	86439	C	A,T	86429	1,9		0.999884
MRErprORF	8813	87915	C	T,A	87684	9222		0.997372
MRErprORF	8814	87640	T	A,C,-T,G	87602	8,26,1,3		0.999566
MRErprORF	8815	82312	G	C,T,A,-G	82277	1,15,14,5		0.999575
MRErprORF	8816	79899	G	A,T,C	79837	5,56,1		0.999224
MRErprORF	8817	88718	T	A,-T,C,-TCC	88695	12,1,9,1		0.999741
MRErprORF	8818	88095	C	A,T,-C	88008	78,6,3		0.999012
MRErprORF	8819	87997	C	G,A,T	87858	1,131,7		0.99842
MRErprORF	8820	88251	T	G,-T,C,A	88137	5,2,102,5		0.998708
MRErprORF	8821	87734	C	G,A,T,-C	87591	1,134,7,1		0.99837
MRErprORF	8822	88468	C	A,T,G	88451	7,8,2		0.999808
MRErprORF	8823	87980	G	A,T,-G	87951	21,7,1		0.99967
MRErprORF	8824	87824	T	A,C	87810	6,8		0.999841
MRErprORF	8825	88386	C	A,T	88373	10,3		0.999853
MRErprORF	8826	88198	T	C,A,G	87616	579,1,2		0.993401
MRErprORF	8827	88883	C	G,A,T	88856	1,18,8		0.999696
MRErprORF	8828	88371	A	C,T,G	88327	10,13,21		0.999502
MRErprORF	8829	88546	G	A,T,C	88404	4,134,4		0.998396
MRErprORF	8830	88339	A	T,C,G	88311	8,5,15		0.999683
MRErprORF	8831	88283	G	A,T,C	88258	4,19,2		0.999717
MRErprORF	8832	88083	G	T,-GT,A	88072	5,1,5		0.999875
MRErprORF	8833	87485	T	-T,C,A	87471	1,8,5		0.99984
MRErprORF	8834	88291	G	A,T,C,-G	88272	3,12,1,3		0.999785
MRErprORF	8835	88273	G	A,T,C	88256	9,7,1		0.999807
MRErprORF	8836	87995	T	A,C,G	87979	6,9,1		0.999818
MRErprORF	8837	75423	G	C,T,A	75318	5,80,20		0.998608
MRErprORF	8838	76610	C	A,T,G	76583	3,23,1		0.999648
MRErprORF	8839	75124	A	T,C,G	75100	3,8,13		0.999681
MRErprORF	8840	76286	G	C,T,-GT,A	76274	2,5,1,4		0.999843
MRErprORF	8841	77203	T	G,C,A	77195	1,4,3		0.999896
MRErprORF	8842	76687	G	T,A,C,-G	76320	5,344,9,9		0.995214
MRErprORF	8843	76645	G	C,T,A	76605	1,3,36		0.999478
MRErprORF	8844	76997	C	T,A,G	76835	25,135,2		0.997896
MRErprORF	8845	76443	A	G,C,-A,T	76415	6,10,1,11		0.999634
MRErprORF	8846	75762	T	A,C,G	75524	3,19,216		0.996859
MRErprORF	8847	75561	T	A,C,G	75553	3,4,1		0.999894
MRErprORF	8848	76074	C	-C,T,A	76064	1,3,6		0.999869
MRErprORF	8849	76661	T	G,-T,C,A	76634	1,1,18,7		0.999648
MRErprORF	8850	76681	A	G,T,C	76652	10,15,4		0.999622
MRErprORF	8851	76796	C	A,T	76785	4,7		0.999857
MRErprORF	8852	76543	A	C,T,G	76517	8,11,7		0.99966
MRErprORF	8853	76205	T	A,C	76190	10,5		0.999803
MRErprORF	8854	76600	A	C,T,G,+C	76583	3,7,7,2		0.999778
MRErprORF	8855	76369	C	G,A,-C,T	76350	3,6,1,9		0.999751
MRErprORF	8856	75587	C	T,A	75559	6,22		0.99963
MRErprORF	8857	75721	C	#NAME?	75671	1,16,34		0.99934
MRErprORF	8858	75671	G	A,T,-GATCAGGCGACTCTGTTGCGGGAGGCGGAGCAGAAGGAGCAGCA,C	75413	20,7,228,3		0.996591
MRErprORF	8859	75588	A	G,C,T	75573	4,5,6		0.999802
MRErprORF	8860	73612	T	C,A	73535	7,70		0.998954
MRErprORF	8861	75728	C	A,-C,T	75701	20,1,6		0.999643
MRErprORF	8862	75674	A	T,-A,C,G	75539	13,3,9,110		0.998216
MRErprORF	8863	72220	G	C,A,T	72206	4,5,5		0.999806
MRErprORF	8864	72007	G	A,T	71989	6,12		0.99975
MRErprORF	8865	74128	C	G,A,T,-CGA	74095	4,16,12,1		0.999555
MRErprORF	8866	74267	G	C,T,A	74245	3,7,12		0.999704
MRErprORF	8867	74950	A	G,C,T	74931	5,4,10		0.999746
MRErprORF	8868	75551	C	T,A	75523	13,15		0.999629
MRErprORF	8869	86997	T	C,A,G	86915	14,7,61		0.999057
MRErprORF	8870	92997	C	T,A	92975	5,17		0.999763
MRErprORF	8871	93980	T	C,A,G	93917	11,3,49		0.99933
MRErprORF	8872	93197	G	A,T	93185	8,4		0.999871
MRErprORF	8873	84718	T	A,C,G	84663	7,9,39		0.999351
MRErprORF	8874	92593	T	G,A,C	92559	11,9,14		0.999633
MRErprORF	8875	99213	G	C,T,A,-GC	98948	2,257,4,2		0.997329
MRErprORF	8876	91947	C	A,-C,T,+A,G	91611	17,3,51,2,265		0.996346
MRErprORF	8877	110476	G	C,T,A,-G	110424	4,16,18,14		0.999529
MRErprORF	8878	112087	G	T,A	112059	12,16		0.99975
MRErprORF	8879	105708	G	A,T,C	105695	2,7,4		0.999877
MRErprORF	8880	97450	A	C,-A,T,G	97150	12,2,11,275		0.996921
MRErprORF	8881	111753	G	C,T,A	111722	8,8,15		0.999723
MRErprORF	8882	112964	G	#NAME?	112945	1,9,9		0.999832
MRErprORF	8883	100372	C	-C,T,A	100324	1,35,12		0.999522
MRErprORF	8884	108988	G	T,A,C	108963	13,9,3		0.999771
MRErprORF	8885	103408	G	T,A,C	103389	10,5,4		0.999816
MRErprORF	8886	91269	A	T,-A,C,G	91237	6,1,4,21		0.999649
MRErprORF	8887	113979	G	T,A	113971	4,4		0.99993
MRErprORF	8888	104277	C	A,T	104233	16,28		0.999578
MRErprORF	8889	110719	A	-AGA,G,C,T	110688	1,17,4,9		0.99972
MRErprORF	8890	112735	G	T,A,C	112714	4,14,3		0.999814
MRErprORF	8891	116665	A	C,T,-A,G	116620	7,16,3,19		0.999614
MRErprORF	8892	119248	A	G,-AGG,+G,C,T	119211	16,2,2,8,11		0.99969
MRErprORF	8893	110692	G	C,T,A,-G	110645	7,31,4,5		0.999575
MRErprORF	8894	112637	G	C,T,A	112602	7,20,8		0.999689
MRErprORF	8895	90265	A	T,-AGC,C,G	90228	18,2,2,15		0.99959
MRErprORF	8896	111863	G	A,T	111845	11,7		0.999839
MRErprORF	8897	109272	C	-C,T,A	109235	1,21,15		0.999661
MRErprORF	8898	111714	A	C,T,G	111688	1,13,12		0.999767
MRErprORF	8899	110544	G	T,A	110517	15,12		0.999756
MRErprORF	8900	107183	C	A,T,G	107147	7,27,2		0.999664
MRErprORF	8901	105096	A	G,C,T	105054	16,19,7		0.9996
MRErprORF	8902	108923	G	T,A	108915	5,3		0.999927
MRErprORF	8903	100465	A	C,T,G	100438	2,16,9		0.999731
MRErprORF	8904	101243	T	G,A,-T,C	101211	19,6,1,6		0.999684
MRErprORF	8905	110952	C	T,-C,A	110919	14,1,18		0.999703
MRErprORF	8906	103734	C	T,A	103708	4,22		0.999749
MRErprORF	8907	100750	T	G,A,-T,C	100676	40,4,15,15		0.999266
MRErprORF	8908	114852	T	+GCA,G,A,C	114822	1,8,8,14		0.999739
MRErprORF	8909	109879	C	T,A,G	109847	13,16,3		0.999709
MRErprORF	8910	114653	G	C,T,A	114625	6,11,11		0.999756
MRErprORF	8911	102333	C	A,T	102315	11,7		0.999824
MRErprORF	8912	111928	T	G,A,C,-T	111834	78,1,10,5		0.99916
MRErprORF	8913	116814	T	G,A,C	116778	21,2,13		0.999692
MRErprORF	8914	124742	G	-G,-GC,C,T,A	124704	4,2,2,14,16		0.999695
MRErprORF	8915	107859	C	G,T,A	107629	3,211,16		0.997868
MRErprORF	8916	124161	G	T,A,C,-G	124111	24,13,5,8		0.999597
MRErprORF	8917	127153	G	C,T,A	126818	6,318,11		0.997365
MRErprORF	8918	124236	G	A,T,C	124198	15,19,4		0.999694
MRErprORF	8919	116912	A	T,C,G	116869	14,9,20		0.999632
MRErprORF	8920	128630	G	T,A,C	128593	17,18,2		0.999712
MRErprORF	8921	122172	T	G,C,A	122132	22,15,3		0.999673
MRErprORF	8922	120500	C	#NAME?	120470	1,6,21,2		0.999751
MRErprORF	8923	124095	A	G,T,C	123679	15,15,386		0.996648
MRErprORF	8924	125656	C	G,A,T	125620	1,17,18		0.999714
MRErprORF	8925	127160	A	C,T,G	127112	6,19,23		0.999623
MRErprORF	8926	129063	G	A,T	129009	14,40		0.999582
MRErprORF	8927	129687	T	C,A,G	129646	2,18,21		0.999684
MRErprORF	8928	127892	G	-G,C,T,A	127809	13,5,48,17		0.999351
MRErprORF	8929	128791	G	C,-GA,T,A	128750	7,3,19,12		0.999682
MRErprORF	8930	120834	A	C,T,G	120781	7,29,17		0.999561
MRErprORF	8931	129418	G	A,T	129403	4,11		0.999884
MRErprORF	8932	124977	A	T,-A,C,G	124949	9,1,5,13		0.999776
MRErprORF	8933	124885	T	G,-T,C,A	124468	32,349,26,10		0.996661
MRErprORF	8934	127656	T	C,A,G	127613	11,5,27		0.999663
MRErprORF	8935	130394	C	G,A,T	130363	7,19,5		0.999762
MRErprORF	8936	131850	C	T,A,G	131795	20,31,4		0.999583
MRErprORF	8937	130673	T	G,A,-T,C	129615	24,8,3,1023		0.991903
MRErprORF	8938	130039	G	T,A,-G	129935	58,31,15		0.9992
MRErprORF	8939	131151	G	A,T,C	131096	24,28,3		0.999581
MRErprORF	8940	130433	C	G,A,-C,T	130388	2,12,5,26		0.999655
MRErprORF	8941	129724	C	A,T,+A,G	129661	47,13,1,3		0.999514
MRErprORF	8942	132230	A	C,T,G	132190	3,26,11		0.999697
MRErprORF	8943	131857	C	G,T,A	129622	2, 1846, 387		0.98305
MRErprORF	8944	131430	C	T,A,G	131362	37,29,2		0.999483
MRErprORF	8945	130452	G	T,A,C	130394	18,39,1		0.999555
MRErprORF	8946	127738	T	A,C,G	127692	6,17,23		0.99964
MRErprORF	8947	131395	C	A,T,-C,G	131362	16,13,1,3		0.999749
MRErprORF	8948	133422	G	A,T,C	133368	29,21,4		0.999595
MRErprORF	8949	127806	T	A,C,G	127466	10,313,17		0.99734
MRErprORF	8950	134964	C	G,T,-C,A	134921	7,2,2,32		0.999681
MRErprORF	8951	136265	C	A,T,G	136212	38,14,1		0.999611
MRErprORF	8952	135598	T	G,C,A	135530	25,37,6		0.999499
MRErprORF	8953	137183	G	-G,A,T,C	137079	23,26,49,6		0.999242
MRErprORF	8954	138193	G	A,T,C	138136	18,31,8		0.999588
MRErprORF	8955	134453	A	-A,C,G	134420	10,2,21		0.999755
MRErprORF	8956	136695	A	G,C	136674	13,8		0.999846
MRErprORF	8957	136629	A	C,T,G	136249	361,8,11		0.997219
MRErprORF	8958	137298	C	-C,T,A	136953	3,10,332		0.997487
MRErprORF	8959	135356	C	G,A,T	135314	2,32,8		0.99969
MRErprORF	8960	134049	C	#NAME?	134031	1,1,17		0.999866
MRErprORF	8961	132796	T	-T,C,A,G	132726	1,27,9,33		0.999473
MRErprORF	8962	135967	G	C,A,T	135936	2,8,21		0.999772
MRErprORF	8963	134319	C	A,T	134254	14,51		0.999516
MRErprORF	8964	137513	G	C,A,T	137458	5,32,18		0.9996
MRErprORF	8965	136939	C	A,-C,T,G	136915	11,3,8,2		0.999825
MRErprORF	8966	134558	C	#NAME?	134528	1,12,17		0.999777
MRErprORF	8967	140924	A	G,T	140871	15,38		0.999624
MRErprORF	8968	141266	G	C,A,T	141185	8,47,26		0.999427
MRErprORF	8969	141771	T	G,A,C,-T	141723	12,16,19,1		0.999661
MRErprORF	8970	139835	A	T,C,G	139792	21,7,15		0.999692
MRErprORF	8971	139130	C	T,A	139106	4,20		0.999827
MRErprORF	8972	138594	A	G,T,+CT,C	138567	7,6,1,14		0.999805
MRErprORF	8973	138547	C	T,A	138523	7,17		0.999827
MRErprORF	8974	136106	T	A,C,G	136010	2,37,57		0.999295
MRErprORF	8975	137705	T	C,A,G	137647	37,7,14		0.999579
MRErprORF	8976	138502	C	G,T,A	138469	6,13,14		0.999762
MRErprORF	8977	138636	A	G,-A,T,C	138602	20,2,9,3		0.999755
MRErprORF	8978	140201	T	G,A,C	140138	33,4,26		0.999551
MRErprORF	8979	142824	G	C,A,T	142775	1,22,26		0.999657
MRErprORF	8980	137876	T	G,A,C	137823	12,20,21		0.999616
MRErprORF	8981	135866	C	G,A,T,-C	135827	1,16,20,2		0.999713
MRErprORF	8982	135105	A	G,T,C	135078	13,10,4		0.9998
MRErprORF	8983	133118	T	C,A,G	133080	14,5,19		0.999715
MRErprORF	8984	140958	C	T,A	140931	3,24		0.999808
MRErprORF	8985	141390	C	G,T,A	141337	2,35,16		0.999625
MRErprORF	8986	141884	G	A,T,C	141837	23,22,2		0.999669
MRErprORF	8987	139263	A	G,-A,T,C	139230	5,4,17,7		0.999763
MRErprORF	8988	136479	A	G,T,C	136447	9,6,17		0.999766
MRErprORF	8989	138518	G	C,T,A,-G	138481	4,18,13,2		0.999733
MRErprORF	8990	138677	A	G,T,C	138644	20,11,2		0.999762
MRErprORF	8991	141205	C	A,T	141175	25,5		0.999788
MRErprORF	8992	140952	C	T,A	140898	29,25		0.999617
MRErprORF	8993	141780	G	A,T,-G	141715	37,26,2		0.999542
MRErprORF	8994	139335	G	T,A,C	139280	29,13,13		0.999605
MRErprORF	8995	138899	A	G,C,T	138773	100,14,12		0.999093
MRErprORF	8996	141300	A	T,C,G	141253	15,13,19		0.999667
MRErprORF	8997	140695	G	T,C	140670	18,7		0.999822
MRErprORF	8998	139251	A	G,C,-A,T	139202	24,10,8,7		0.999648
MRErprORF	8999	142355	A	G,T,C	142306	13,28,8		0.999656
MRErprORF	9000	140169	A	T,C,G	140132	3,19,15		0.999736
MRErprORF	9001	141548	G	C,A,T	141524	7,8,9		0.99983
MRErprORF	9002	138098	T	G,C,A	138050	17,19,12		0.999652
MRErprORF	9003	139446	C	T,-C,A	139396	8,6,36		0.999641
MRErprORF	9004	139881	C	G,A,T	139791	5,54,31		0.999357
MRErprORF	9005	140505	G	-G,-GG,C,A,T	140441	1,2,1,24,36		0.999544
MRErprORF	9006	139212	G	T,A,C	139125	26,56,5		0.999375
MRErprORF	9007	139762	C	A,T	139707	29,26		0.999606
MRErprORF	9008	141147	A	C,-A,T,G	141109	8,9,4,17		0.999731
MRErprORF	9009	142513	A	G,C,T	142488	11,10,4		0.999825
MRErprORF	9010	137720	A	G,C,T	137668	14,22,16		0.999622
MRErprORF	9011	136968	T	A,-T,C,G	136920	7,1,14,26		0.99965
MRErprORF	9012	137194	A	C,T,G	136910	249,13,22		0.99793
MRErprORF	9013	135961	T	G,C,A	135932	16,3,10		0.999787
MRErprORF	9014	141540	C	A,T,-CG	141493	20,25,2		0.999668
MRErprORF	9015	139620	G	C,T,A	139546	4,17,53		0.99947
MRErprORF	9016	137036	C	T,A	136991	17,28		0.999672
MRErprORF	9017	137366	A	G,T,-A,C	137323	28,5,2,8		0.999687
MRErprORF	9018	137437	A	T,C,G	137402	11,16,8		0.999745
MRErprORF	9019	137741	G	T,A,C	137699	20,17,5		0.999695
MRErprORF	9020	137182	C	A,T	137143	20,19		0.999716
MRErprORF	9021	134036	C	G,A,T	133977	2,43,14		0.99956
MRErprORF	9022	141811	A	T,C,G	141787	11,2,11		0.999831
MRErprORF	9023	140416	T	-TC,+A,G,A,C	140390	1,1,8,7,10		0.999815
MRErprORF	9024	139093	C	G,-C,T,A	139030	3,1,32,27		0.999547
MRErprORF	9025	138332	G	C,T,A	138246	6,27,53		0.999378
MRErprORF	9026	138526	C	T,A	138488	14,24		0.999726
MRErprORF	9027	140980	A	T,C,G	140947	10,7,16		0.999766
MRErprORF	9028	141241	A	C,+AAAAG,T,G	141211	6,1,14,10		0.999788
MRErprORF	9029	140963	T	G,C,-T,A	140915	22,21,1,4		0.999659
MRErprORF	9030	143089	A	G,T,C	143029	26,24,10		0.999581
MRErprORF	9031	140107	C	A,T,-C	140033	38,18,18		0.999472
MRErprORF	9032	151369	C	T,A,G	151297	17,53,2		0.999524
MRErprORF	9033	152997	C	T,A	152947	17,33		0.999673
MRErprORF	9034	150517	A	+AC,C,T,G,+AAT	150480	1,12,9,16,1		0.999754
MRErprORF	9035	148985	T	G,A,C	148954	14,6,11		0.999792
MRErprORF	9036	150152	A	-A,T,C,G	150128	2,6,12,4		0.99984
MRErprORF	9037	151887	C	A,T	151835	22,30		0.999658
MRErprORF	9038	149398	G	T,A,C,-GA	149155	213,27,2,1		0.998373
MRErprORF	9039	148891	A	G,T,C	148865	8,14,4		0.999825
MRErprORF	9040	148707	T	A,C,G	148667	11,14,15		0.999731
MRErprORF	9041	148110	G	C,T,A,+T	148065	4,36,5,3		0.999696
MRErprORF	9042	145913	T	G,C,-T,A	145863	22,19,3,6		0.999657
MRErprORF	9043	148459	T	G,A,C	148413	22,11,13		0.99969
MRErprORF	9044	147636	C	-C,T,A,G	147564	5,7,59,1		0.999512
MRErprORF	9045	150534	C	G,A,T	150421	8,80,25		0.999249
MRErprORF	9046	151142	A	G,-AG,C,T	150916	25,4,181,16		0.998505
MRErprORF	9047	149377	G	T,A	149306	58,13		0.999525
MRErprORF	9048	146436	A	G,C,T	146393	17,13,13		0.999706
MRErprORF	9049	146795	T	A,-T,C,G	146763	2,9,7,14		0.999782
MRErprORF	9050	146361	T	G,C,A	146325	17,17,2		0.999754
MRErprORF	9051	152147	A	G,C,T	152130	8,5,4		0.999888
MRErprORF	9052	151274	C	G,T,A	151191	10,40,33		0.999451
MRErprORF	9053	145214	G	C,T,A	144815	290,65,44		0.997252
MRErprORF	9054	146258	C	A,T	146126	108,24		0.999097
MRErprORF	9055	144264	T	A,C,G	144199	11,42,12		0.999549
MRErprORF	9056	142087	G	-G,C,A,T	142053	6,3,13,12		0.999761
MRErprORF	9057	134445	G	C,A,T	134417	3,9,16		0.999792
MRErprORF	9058	140958	A	+G,G,+C,T,-A,C	140919	1,8,1,25,1,5		0.999723
MRErprORF	9059	138079	T	-T,C,A,+C,G,+A	137666	4,383,10,754,16,1		0.997009
MRErprORF	9060	144270	C	+T,G,+A,A,T,-C	144204	1,2,1,48,9,7		0.999543
MRErprORF	9061	147409	C	T,A,+A	147348	14,47,2		0.999586
MRErprORF	9062	148011	C	T,A,G,+A	147313	23,61,614,2		0.995284
MRErprORF	9063	147807	A	G,C,T	147771	24,8,4		0.999756
MRErprORF	9064	146747	G	C,T,A	146705	2,19,21		0.999714
MRErprORF	9065	143958	C	T,A	143825	18115		0.999076
MRErprORF	9066	140480	T	G,A,C	140454	12,7,7		0.999815
MRErprORF	9067	145182	G	C,T,A	145145	6,19,12		0.999745
MRErprORF	9068	143199	T	+TATTCTCCAGGCAAAGCTCCCCGTTGACGTACCACCCCGCCGCCGCCTCAAGGCAAG,+TATTCTCCAGGCAAAGCGTCCCCTTGACGTACCACCCCGCCGACGCCTCAAGGCAAG,+TATTCTCCAGGCAAAGCGTCCCGTTGACGTACCACCCCGCTGACGCCTCAAGGCAAG,G,-T,+TATTCTCCAGGCAAAGCGTCCCTTTGACGTACCACCCCGCCGACGCCTCAAGGCAGG,C,+TATTCTCCAGGCACAGCGTCCCGTTGACGTACCACCCCGCCGACGCCTCAAGGCAAG,A,+TATTCTCCAGGCAAAGCGTCCCGTTGACGTACCACCCCGCCGACGCCTCAAGGCAAG,+TATTCTCCAGGCAAAGCTTCCCTTTGACGTACCAC…	143165	1,1,1,12,2,1,11,1,9,47,1,1		0.999763
MRErprORF	9069	143532	T	A,C,G,+ATTCTCCAGGCAAAGCGTCCCGTTGACGTACCACCCCGCCGACGCCTCAAGGCAAGG	143500	3,22,7,1		0.999777
MRErprORF	9070	141516	G	-G,C,A,T	141394	3,2,7,110		0.999138
MRErprORF	9071	142159	A	G,C,T,-A	142128	4,15,11,1		0.999782
MRErprORF	9072	138040	A	C,T,+T,G	137986	32,9,2,13		0.999609
MRErprORF	9073	143862	T	G,A,C,-T	143820	11,5,7,19		0.999708
MRErprORF	9074	142570	T	C,G	142540	13,17		0.99979
MRErprORF	9075	139672	T	A,C,G	139633	5,23,11		0.999721
MRErprORF	9076	142654	T	A,C,G	142600	9,37,8		0.999621
MRErprORF	9077	134654	G	+A,-G,T,A,C	134579	2,2,49,20,4		0.999443
MRErprORF	9078	134436	A	T,C,G	134407	6,11,12		0.999784
MRErprORF	9079	142027	C	A,T	141997	8,22		0.999789
MRErprORF	9080	139289	C	A,T	139164	116,9		0.999103
MRErprORF	9081	141663	T	A,C,-T,G	141387	5,258,1,12		0.998052
MRErprORF	9082	139511	T	G,C,A	139468	11,30,2		0.999692
MRErprORF	9083	87070	C	A,T	87064	4,2		0.999931
MRErprORF	9084	86127	T	A,C,-T,G	86096	8,7,3,13		0.99964
MRErprORF	9085	86665	T	G,C,A	86274	10,376,5		0.995488
MRErprORF	9086	86687	A	G,C,T,-A	86665	7,1,12,2		0.999746
MRErprORF	9087	85452	A	T,C,G	85435	2,2,13		0.999801
MRErprORF	9088	86239	G	A,T	86222	5,12		0.999803
MRErprORF	9089	85959	C	A,T,G	85869	82,7,1		0.998953
MRErprORF	9090	84472	T	G,A,C	84453	14,3,2		0.999775
MRErprORF	9091	84230	T	G,A,C	84201	21,2,6		0.999656
MRErprORF	9092	85312	G	C,T,A	85292	3,9,8		0.999766
MRErprORF	9093	85946	C	-C,T,A,G	85837	1,99,7,2		0.998732
MRErprORF	9094	86594	G	-GG,-G,T,A	86473	1,9,88,23		0.998603
MRErprORF	9095	86660	G	A,T,C	86640	6,12,2		0.999769
MRErprORF	9096	85778	G	A,T,C	85556	17,203,2		0.997412
MRErprORF	9097	85172	A	G,C,T	85145	14,7,6		0.999683
MRErprORF	9098	86753	G	A,T,C	86451	139,161,2		0.996519
MRErprORF	9099	86357	A	G,C,T	86337	15,2,3		0.999768
MRErprORF	9100	86445	C	A,T,G	86403	23,18,1		0.999514
MRErprORF	9101	86688	G	C,A,T	86640	2,38,8		0.999446
MRErprORF	9102	86206	T	C,A,G,-TC	86180	6,5,14,1		0.999698
MRErprORF	9103	86419	C	G,T,A	86373	2,31,13		0.999468
MRErprORF	9104	86211	G	A,T,C	86176	17,15,3		0.999594
MRErprORF	9105	85956	A	G,C,T	85946	5,2,3		0.999884
MRErprORF	9106	86572	G	A,T,C,+GATAA	86551	10,10,1,1		0.999757
MRErprORF	9107	86111	T	C,A,G	86077	20,5,9		0.999605
MRErprORF	9108	85337	C	A,T,G	85246	84,5,2		0.998934
MRErprORF	9109	85146	C	G,A,T	85120	1,12,13		0.999695
MRErprORF	9110	84157	A	-A,T,C,G	84137	1,15,1,3		0.999762
MRErprORF	9111	83131	A	T,C,G	83115	4,6,6		0.999808
MRErprORF	9112	85852	C	G,A,T	85830	1,16,5		0.999744
MRErprORF	9113	77029	C	A,T	76978	43,8		0.999338
MRErprORF	9114	86370	C	T,A,G	86357	3,8,2		0.999849
MRErprORF	9115	86441	T	C,A,G	86223	207,6,5		0.997478
MRErprORF	9116	87596	G	-G,-GG,C,A,T	87572	1,1,1,6,15		0.999726
MRErprORF	9117	84612	G	T,A	84361	162,89		0.997034
MRErprORF	9118	86659	G	T,A	86644	1,14		0.999827
MRErprORF	9119	77374	C	-C,T,A,G	77328	3,16,24,3		0.999405
MRErprORF	9120	74996	C	T,A	74693	12291		0.99596
MRErprORF	9121	85487	C	A,T,G	85470	9,7,1		0.999801
MRErprORF	9122	87534	T	A,C,-T,G	87497	1,16,1,19		0.999577
MRErprORF	9123	88198	C	G,-CAG,A,T	88162	1,1,26,8		0.999592
MRErprORF	9124	88055	A	C,T,G	88028	7,4,16		0.999693
MRErprORF	9125	88933	G	T,A	88925	3,5		0.99991
MRErprORF	9126	78804	C	A,T,-C	78738	37,28,1		0.999162
MRErprORF	9127	86037	A	G,C,T	86020	12,1,4		0.999802
MRErprORF	9128	86755	G	T,A,C	86612	105,36,2		0.998352
MRErprORF	9129	75537	C	G,T,A	75473	1,13,50		0.999153
MRErprORF	9130	87769	A	T,C,+G,+C,G	87756	7,1,145,4,5		0.999852
MRErprORF	9131	81810	C	A,-C,T,G	81749	41,10,7,3		0.999254
MRErprORF	9132	86589	C	A,T	86559	28,2		0.999654
MRErprORF	9133	84876	C	G,T,A	84859	1,6,10		0.9998
MRErprORF	9134	79155	C	T,-CT,A	79138	8,1,8		0.999785
MRErprORF	9135	76707	T	C,A,G	76673	1,4,29		0.999557
MRErprORF	9136	87780	C	G,T,A	87676	1,10,93		0.998815
MRErprORF	9137	86092	G	A,T,C	86041	12,38,1		0.999408
MRErprORF	9138	77403	T	G,A,C	77353	41,5,4		0.999354
MRErprORF	9139	78293	T	A,C,G	78248	1,15,29		0.999425
MRErprORF	9140	87285	G	#NAME?	87165	7,30,83		0.998625
MRErprORF	9141	75755	C	G,T,A	75711	1,19,24		0.999419
MRErprORF	9142	88504	A	G,C,T	88483	12,2,7		0.999763
MRErprORF	9143	88627	G	A,T	88284	17326		0.99613
MRErprORF	9144	84549	C	-C,T,A,G	84510	3,26,9,1		0.999539
MRErprORF	9145	67193	C	A,T,G	67076	94,19,4		0.998259
MRErprORF	9146	86337	A	T,C,G	86326	7,1,3		0.999873
MRErprORF	9147	78142	T	G,C,A	78105	7,25,5		0.999527
MRErprORF	9148	84226	G	A,T	84215	10,1		0.999869
MRErprORF	9149	77000	T	A,C,G	76950	11,14,25		0.999351
MRErprORF	9150	88049	G	#NAME?	87978	1,4,67		0.999194
MRErprORF	9151	86123	C	G,A,T	85895	1,203,24		0.997353
MRErprORF	9152	85358	A	-A,C,G,+T	85339	1,1,17,20		0.999777
MRErprORF	9153	81949	T	A,C,-T,G,+C	81906	9,10,6,18,22		0.999475
MRErprORF	9154	77770	C	T,-C,A,-CCTGGG	77646	16,45,61,2		0.998406
MRErprORF	9155	87296	C	+T,G,-CTGGG,T,A	87230	14,3,2,23,38		0.999244
MRErprORF	9156	83712	T	G,-TGGG,+G,-T,C,A,-TGG,-TG	83640	16,5,20,18,23,7,1,2		0.99914
MRErprORF	9157	88485	G	-GGG,T,A,-G,-GG	88376	1,3,37,56,12		0.998768
MRErprORF	9158	88073	G	T,A,C	88033	16,23,1		0.999546
MRErprORF	9159	87874	G	C,A,T,+A	87848	11,14,1,27		0.999704
MRErprORF	9160	88576	A	-A,T,-AA,C,G	88491	58,10,2,2,13		0.99904
MRErprORF	9161	85123	A	C,T,G	85083	1,14,25		0.99953
MRErprORF	9162	87652	A	+T,G,C,T	87631	15,11,2,8		0.99976
MRErprORF	9163	78900	T	G,+A,-T,C,A	78828	45,3,15,10,2		0.999087
MRErprORF	9164	86241	A	+T,G,-A,T	86199	11,17,20,5		0.999513
MRErprORF	9165	84421	T	C,-T,A,G	84371	13,19,9,9		0.999408
MRErprORF	9166	87230	G	T,A,C	87207	1,21,1		0.999736
MRErprORF	9167	80411	A	T,C,G	80379	8,5,19		0.999602
MRErprORF	9168	83703	C	T,A,G	83660	9,33,1		0.999486
Average		109966

## Sheet: C11
chrom	POS	TOTAL_DP	REF	ALT	REF_DP	ALT_DP		%REF_READS
MRErprORF	8783	76137	T	C,A,G	76116	8,9,4		0.999724
MRErprORF	8784	77060	A	T,C,G	77028	12,11,9		0.999585
MRErprORF	8785	77626	C	#NAME?	77592	16,34		0.999562
MRErprORF	8786	78154	A	C,G,-A,T	78113	2,10,20,9		0.999475
MRErprORF	8787	78285	A	C,G,T,+C	78253	5,10,17,8		0.999591
MRErprORF	8788	78469	C	A,G,T,+A,-C	78427	4,1,14,4,23		0.999465
MRErprORF	8789	77270	A	-A,G,+T,C,T	77230	9,10,6,14,7		0.999482
MRErprORF	8790	76363	T	G,A,C,-T,-TTC	76326	1,1,15,18,2		0.999515
MRErprORF	8791	77768	T	C,A,G,-TC,+C	77753	7,6,1,1,8		0.999807
MRErprORF	8792	78608	C	T,-CA,+A,-C,A	78577	18,2,18,10,1		0.999606
MRErprORF	8793	77783	A	-AG,T,+G,-A,-AGA,C,-AGAA,G	77719	8,5,4,21,4,12,2,12		0.999177
MRErprORF	8794	74955	G	+C,-G,-GAAGG,A,T,-GAAG,+A	74886	1,11,3,8,45,2,36		0.999079
MRErprORF	8795	74464	A	G,-A,C,T	74432	4,13,6,9		0.99957
MRErprORF	8796	73472	A	C,+G,T,G	73442	13,24,6,11		0.999592
MRErprORF	8797	72630	G	-G,A,T,-GG	72562	10,23,34,1		0.999064
MRErprORF	8798	73026	G	T,+A,C,A	72957	49,9,2,18		0.999055
MRErprORF	8799	74665	A	-A,C,+G,T,G	74618	10,8,15,16,13		0.999371
MRErprORF	8800	76494	G	T,A,-G	76367	95,29,3		0.99834
MRErprORF	8801	78251	T	A,G,C	78225	8,1,17		0.999668
MRErprORF	8802	77283	C	G,A,-C,T	77194	4,71,1,13		0.998848
MRErprORF	8803	77502	C	T,+ACGAG,-CA,G,A	77424	17,1,1,1,59		0.998994
MRErprORF	8804	74575	A	T,C,G	74546	9,11,9		0.999611
MRErprORF	8805	76387	C	+G,T,+GAGA,-C,A,+GAG	76346	1,33,3,1,7,1		0.999463
MRErprORF	8806	76320	C	T,G,A	76303	6,1,10		0.999777
MRErprORF	8807	76304	C	A,G,-CT,T	74124	155,4,1,2020		0.97143
MRErprORF	8808	78291	T	C,A,G	78264	22,4,1		0.999655
MRErprORF	8809	70105	G	T,-GCA,-G,A	70064	14,1,1,25		0.999415
MRErprORF	8810	77723	C	A,G,T	77701	1,2,19		0.999717
MRErprORF	8811	71806	A	G,T,C,+T	71761	10,7,28,7		0.999373
MRErprORF	8812	76442	C	T,A	76434	6,2		0.999895
MRErprORF	8813	77707	C	A,T	77702	2,3		0.999936
MRErprORF	8814	77437	T	G,A,C	77416	3,6,12		0.999729
MRErprORF	8815	72665	G	C,T,A,-G	72636	2,19,3,5		0.999601
MRErprORF	8816	70438	G	C,T,A	70354	3,62,19		0.998807
MRErprORF	8817	78480	T	-T,C,A,G	78471	1,4,3,1		0.999885
MRErprORF	8818	77910	C	A,G,T	77901	6,1,2		0.999884
MRErprORF	8819	77865	C	A,T	77838	23,4		0.999653
MRErprORF	8820	78151	T	C,G,A	78117	19,11,4		0.999565
MRErprORF	8821	77491	C	A,T	77477	9,5		0.999819
MRErprORF	8822	78109	C	G,A,T	78087	6,5,11		0.999718
MRErprORF	8823	77593	G	A,C,T	77562	22,2,7		0.9996
MRErprORF	8824	77485	T	A,G,C	77469	4,1,11		0.999794
MRErprORF	8825	78001	C	T,A,G	77982	9,6,4		0.999756
MRErprORF	8826	77908	T	C,A,G	77888	17,2,1		0.999743
MRErprORF	8827	78491	C	T,A,G	78482	5,3,1		0.999885
MRErprORF	8828	78035	A	G,T,C	77991	19,13,12		0.999436
MRErprORF	8829	78147	G	C,T,A	78139	2,4,2		0.999898
MRErprORF	8830	77968	A	G,T,C	77940	7,14,7		0.999641
MRErprORF	8831	78122	G	A,T,C	78098	5,15,4		0.999693
MRErprORF	8832	77930	G	A,T	77814	13103		0.998511
MRErprORF	8833	77280	T	A,G,C	77266	5,3,6		0.999819
MRErprORF	8834	78186	G	C,T,A,-G	78164	5,10,4,3		0.999719
MRErprORF	8835	78147	G	A,T,C	78121	15,9,2		0.999667
MRErprORF	8836	77865	T	A,C	77845	8,12		0.999743
MRErprORF	8837	74523	G	T,A,-G	74495	5,22,1		0.999624
MRErprORF	8838	75650	C	G,A,T	75623	3,4,20		0.999643
MRErprORF	8839	74108	A	T,C,G	74075	9,13,11		0.999555
MRErprORF	8840	75291	G	A,T	75279	4,8		0.999841
MRErprORF	8841	75476	T	A,-T,C	75464	3,1,8		0.999841
MRErprORF	8842	75008	G	C,T,A,-G	74985	5,6,6,6		0.999693
MRErprORF	8843	74879	G	T,A	74828	9,42		0.999319
MRErprORF	8844	75234	C	T,A	75213	19,2		0.999721
MRErprORF	8845	74693	A	T,C,-A,G	74658	10,13,2,10		0.999531
MRErprORF	8846	74078	T	C,G,A	74067	5,3,3		0.999852
MRErprORF	8847	73841	T	A,C	73832	5,4		0.999878
MRErprORF	8848	74357	C	T,A	74343	5,9		0.999812
MRErprORF	8849	74997	T	A,G,-T,C	74967	6,2,3,19		0.9996
MRErprORF	8850	74959	A	T,C,G	74932	9,14,4		0.99964
MRErprORF	8851	75117	C	T,A,G	75096	16,4,1		0.99972
MRErprORF	8852	74906	A	C,T,G	74881	10,10,5		0.999666
MRErprORF	8853	74580	T	C,G,A	74566	10,1,3		0.999812
MRErprORF	8854	75203	A	T,C,+C,G	75183	9,2,1,9		0.999734
MRErprORF	8855	75106	C	T,-C,A	75093	6,3,4		0.999827
MRErprORF	8856	74182	C	A,G,T	74127	28,2,25		0.999259
MRErprORF	8857	74386	C	G,A,T	74340	2,27,17		0.999382
MRErprORF	8858	74397	G	A,T	74378	9,10		0.999745
MRErprORF	8859	74600	A	T,C,G	74583	4,10,3		0.999772
MRErprORF	8860	72934	T	A,G,C	72922	2,2,8		0.999835
MRErprORF	8861	74508	C	T,A	74463	22,23		0.999396
MRErprORF	8862	74476	A	G,T,C,-A	74434	20,9,11,2		0.999436
MRErprORF	8863	71369	G	A,T,C	71349	9,7,4		0.99972
MRErprORF	8864	70986	G	T,A	70972	7,7		0.999803
MRErprORF	8865	73107	C	T,G,A	73051	29,3,24		0.999234
MRErprORF	8866	73195	G	T,C,A	72951	227,3,14		0.996666
MRErprORF	8867	73836	A	C,T,G	73812	4,12,8		0.999675
MRErprORF	8868	74393	C	T,A	74374	7,12		0.999745
MRErprORF	8869	85028	T	A,G,C	84952	13,51,12		0.999106
MRErprORF	8870	90379	C	T,A,G	90354	4,17,4		0.999723
MRErprORF	8871	91527	T	C,G,A	91129	14,67,317		0.995652
MRErprORF	8872	90992	G	T,C,A	90971	7,3,11		0.999769
MRErprORF	8873	82700	T	G,A,-TT,C,-T	82631	48,8,1,11,1		0.999166
MRErprORF	8874	90179	T	A,-TG,G,C	89558	6,1,596,18		0.993114
MRErprORF	8875	97068	G	T,A	97049	14,5		0.999804
MRErprORF	8876	89707	C	G,A,T	89624	2,13,68		0.999075
MRErprORF	8877	108356	G	C,T,A,-G	108329	1,7,15,4		0.999751
MRErprORF	8878	109973	G	T,C,+C,A	109940	17,2,1,14		0.9997
MRErprORF	8879	103744	G	A,T,C	103561	1,6,176		0.998236
MRErprORF	8880	95465	A	T,-A,C,G	95436	7,4,4,14		0.999696
MRErprORF	8881	109517	G	T,+A,C,A	109495	11,160,1,10		0.999799
MRErprORF	8882	110694	G	T,C,A	110675	12,3,4		0.999828
MRErprORF	8883	97875	C	T,A,G	97568	36,270,1		0.996863
MRErprORF	8884	107150	G	A,T	107125	14,11		0.999767
MRErprORF	8885	101314	G	T,C,A	101284	8,2,20		0.999704
MRErprORF	8886	89099	A	T,C,G	89046	18,6,29		0.999405
MRErprORF	8887	111272	G	C,T,A	111255	6,5,6		0.999847
MRErprORF	8888	101446	C	A,T	101403	12,31		0.999576
MRErprORF	8889	107832	A	C,T,G	107797	4,16,15		0.999675
MRErprORF	8890	110219	G	C,T,A	110204	2,3,10		0.999864
MRErprORF	8891	114185	A	G,T,C,-A	114154	9,14,7,1		0.999729
MRErprORF	8892	116818	A	G,T,C	116791	10,11,6		0.999769
MRErprORF	8893	108029	G	T,-G,A	108010	10,1,8		0.999824
MRErprORF	8894	109833	G	A,C,T	109801	8,5,19		0.999709
MRErprORF	8895	88161	A	G,C,T	88115	18,10,18		0.999478
MRErprORF	8896	109668	G	A,T,C	109646	4,17,1		0.999799
MRErprORF	8897	106598	C	T,A,G	106531	45,21,1		0.999371
MRErprORF	8898	109025	A	G,C,T	108982	23,8,12		0.999606
MRErprORF	8899	107971	G	A,C,T	107938	22,3,8		0.999694
MRErprORF	8900	104571	C	G,A,-C,T	104529	2,15,1,24		0.999598
MRErprORF	8901	102278	A	T,C,G	101763	9,487,19		0.994965
MRErprORF	8902	105579	G	A,C,T	105552	8,7,12		0.999744
MRErprORF	8903	97229	A	G,T,C	97203	12,11,3		0.999733
MRErprORF	8904	98405	T	C,-T,A,G	98361	14,1,7,22		0.999553
MRErprORF	8905	108175	C	T,-C,A,G	108152	2,1,16,4		0.999787
MRErprORF	8906	100639	C	T,G,A	100577	17,2,43		0.999384
MRErprORF	8907	98147	T	-T,C,G,A	98078	3,15,44,7		0.999297
MRErprORF	8908	111550	T	C,A,G	111509	8,14,19		0.999632
MRErprORF	8909	107178	C	A,G,T,-C	107130	23,4,20,1		0.999552
MRErprORF	8910	110797	G	A,C,T	110754	20,3,20		0.999612
MRErprORF	8911	98318	C	G,A,T	98287	3,17,11		0.999685
MRErprORF	8912	108287	T	A,G,C,-T	108192	3,85,6,1		0.999123
MRErprORF	8913	113557	T	C,G,A	113519	16,20,2		0.999665
MRErprORF	8914	121846	G	T,C,A	121809	9,3,25		0.999696
MRErprORF	8915	104689	C	G,A,T	104627	1,18,43		0.999408
MRErprORF	8916	120927	G	T,-G,A	120184	710,4,29		0.993856
MRErprORF	8917	124150	G	C,T,A	124109	6,29,6		0.99967
MRErprORF	8918	121325	G	+A,T,C,A	120869	1,445,1,10		0.996242
MRErprORF	8919	114104	A	T,C,G	114060	24,6,14		0.999614
MRErprORF	8920	125646	G	T,A	125617	15,14		0.999769
MRErprORF	8921	118827	T	C,G,A	118764	15,29,19		0.99947
MRErprORF	8922	117834	C	#NAME?	117793	3,1,21,16		0.999652
MRErprORF	8923	121180	A	G,T,C	121128	24,16,12		0.999571
MRErprORF	8924	122444	C	T,A	122408	17,19		0.999706
MRErprORF	8925	123979	A	G,C,T	123933	16,16,14		0.999629
MRErprORF	8926	126038	G	A,T,C	125996	12,29,1		0.999667
MRErprORF	8927	126643	T	G,A,C	126588	24,10,21		0.999566
MRErprORF	8928	124621	G	T,C,-G,A	124533	68,3,5,12		0.999294
MRErprORF	8929	125425	G	A,T,C	125391	7,24,3		0.999729
MRErprORF	8930	117470	A	C,T,G	117429	5,21,15		0.999651
MRErprORF	8931	126056	G	A,C,T	126038	6,2,10		0.999857
MRErprORF	8932	121652	A	G,C,T	121622	9,4,17		0.999753
MRErprORF	8933	121251	T	G,A,C	121188	38,5,20		0.99948
MRErprORF	8934	123870	T	A,G,C	123807	20,33,10		0.999491
MRErprORF	8935	127128	C	A,G,T	127094	23,1,10		0.999733
MRErprORF	8936	128489	C	G,A,T,+T	128432	2,34,21,1		0.999556
MRErprORF	8937	127313	T	A,G,C	126379	13,15,906		0.992664
MRErprORF	8938	127057	G	-G,A,T,C	126981	12,11,51,2		0.999402
MRErprORF	8939	128158	G	A,C,T	127643	32,2,481		0.995982
MRErprORF	8940	127415	C	T,-C,A,G	127368	29,6,9,3		0.999631
MRErprORF	8941	126942	C	T,A,G	126871	38,32,1		0.999441
MRErprORF	8942	129404	A	C,T,G	129372	6,13,13		0.999753
MRErprORF	8943	129173	C	T,A,G	127323	1841,6,3		0.985678
MRErprORF	8944	128446	C	T,A	128388	40,18		0.999548
MRErprORF	8945	127410	G	A,T,C,+T	127324	59,25,2,1		0.999325
MRErprORF	8946	123919	T	A,G,C	123851	16,27,25		0.999451
MRErprORF	8947	128499	C	G,A,T	128471	3,12,13		0.999782
MRErprORF	8948	130510	G	C,T,A	130458	4,22,26		0.999602
MRErprORF	8949	124726	T	C,G,A	124681	13,30,2		0.999639
MRErprORF	8950	132129	C	A,G,T	132095	25,6,3		0.999743
MRErprORF	8951	133188	C	A,T	133152	29,7		0.99973
MRErprORF	8952	132213	T	-T,+G,C,G,A	132114	2,1,50,37,10		0.999251
MRErprORF	8953	134323	G	C,T,A,-G	134223	8,54,27,11		0.999256
MRErprORF	8954	135814	G	T,C,A	135770	26,7,11		0.999676
MRErprORF	8955	131987	A	G,-A,C,T	131954	18,8,3,4		0.99975
MRErprORF	8956	134115	A	C,T,G	134073	21,9,12		0.999687
MRErprORF	8957	133822	A	G,T,C	133061	748,2,11		0.994313
MRErprORF	8958	134712	C	A,-C,T	134679	16,5,12		0.999755
MRErprORF	8959	132647	C	G,A,T	132587	1,48,11		0.999548
MRErprORF	8960	131228	C	A,G,T	131181	40,1,6		0.999642
MRErprORF	8961	129809	T	C,G,A	129747	19,31,12		0.999522
MRErprORF	8962	133454	G	T,C,-G,A	133422	7,5,1,19		0.99976
MRErprORF	8963	131539	C	T,A,G	131481	44,9,5		0.999559
MRErprORF	8964	135197	G	A,T,C	135149	30,14,4		0.999645
MRErprORF	8965	134366	C	T,-C,A	134345	4,2,15		0.999844
MRErprORF	8966	131619	C	T,A	131564	23,32		0.999582
MRErprORF	8967	138431	A	G,T,-A,C	138392	14,18,4,3		0.999718
MRErprORF	8968	138732	G	A,T,C	138651	59,18,4		0.999416
MRErprORF	8969	139318	T	C,A,G	139285	12,11,10		0.999763
MRErprORF	8970	137717	A	G,C,T	137675	20,8,14		0.999695
MRErprORF	8971	136796	C	T,A	136752	15,29		0.999678
MRErprORF	8972	136332	A	C,T,G	136220	91,8,13		0.999178
MRErprORF	8973	135836	C	T,G,A	135789	26,2,19		0.999654
MRErprORF	8974	133749	T	A,G,C	133648	7,73,21		0.999245
MRErprORF	8975	135398	T	A,G,C	135318	14,32,34		0.999409
MRErprORF	8976	136235	C	T,A	136207	7,21		0.999794
MRErprORF	8977	136812	A	T,C,G	136770	15,5,22		0.999693
MRErprORF	8978	138281	T	G,A,C	138230	26,5,20		0.999631
MRErprORF	8979	140573	G	A,C,T	140514	24,3,32		0.99958
MRErprORF	8980	135138	T	C,A,G	135094	13,15,16		0.999674
MRErprORF	8981	132734	C	T,A	132156	18560		0.995645
MRErprORF	8982	131774	A	C,T,G	131741	10,11,12		0.99975
MRErprORF	8983	130002	T	A,G,C,-T	129954	13,21,12,2		0.999631
MRErprORF	8984	138282	C	A,G,T	138247	20,4,11		0.999747
MRErprORF	8985	138541	C	T,G,A	138477	28,2,34		0.999538
MRErprORF	8986	138801	G	A,-G,C,T	138776	7,3,2,13		0.99982
MRErprORF	8987	136484	A	G,C,-A,T	136455	9,10,2,8		0.999788
MRErprORF	8988	133694	A	T,C,G	133660	12,15,7		0.999746
MRErprORF	8989	135519	G	A,T,C	135485	15,17,2		0.999749
MRErprORF	8990	135635	A	G,C,T	135609	8,7,11		0.999808
MRErprORF	8991	138555	C	T,A	138514	9,32		0.999704
MRErprORF	8992	137979	C	G,A,T	137915	2,29,33		0.999536
MRErprORF	8993	139052	G	C,T,A	138967	6,28,51		0.999389
MRErprORF	8994	136648	G	T,A	136611	21,16		0.999729
MRErprORF	8995	136198	A	T,-A,C,G	136133	20,4,10,31		0.999523
MRErprORF	8996	138601	A	T,C,G	138542	21,18,20		0.999574
MRErprORF	8997	138190	G	A,T,C	138153	9,22,6		0.999732
MRErprORF	8998	136482	A	G,T,-AAA,C,-A	136441	10,15,2,10,4		0.9997
MRErprORF	8999	139392	A	G,T,C	139352	12,15,13		0.999713
MRErprORF	9000	137309	A	G,C,T	137268	9,26,6		0.999701
MRErprORF	9001	139124	G	T,A	139093	22,9		0.999777
MRErprORF	9002	135290	T	C,A,G	135241	20,12,17		0.999638
MRErprORF	9003	136962	C	-C,T,G,A	136923	2,8,2,27		0.999715
MRErprORF	9004	137414	C	A,T	137335	49,30		0.999425
MRErprORF	9005	137792	G	T,A	137706	34,52		0.999376
MRErprORF	9006	136513	G	A,C,T	136457	28,5,23		0.99959
MRErprORF	9007	137080	C	A,G,T	137026	23,4,27		0.999606
MRErprORF	9008	138313	A	G,C,-A,T	138257	31,13,4,8		0.999595
MRErprORF	9009	139652	A	C,T,G	139623	11,13,5		0.999792
MRErprORF	9010	135114	A	G,T,C	135048	21,17,28		0.999512
MRErprORF	9011	134038	T	-T,C,G,A	134006	2,6,22,2		0.999761
MRErprORF	9012	134482	A	G,T,C	134456	12,4,10		0.999807
MRErprORF	9013	133740	T	C,A,G	133699	16,9,16		0.999693
MRErprORF	9014	139170	C	A,G,T	139101	23,2,44		0.999504
MRErprORF	9015	137030	G	A,T,C	136351	657,18,4		0.995045
MRErprORF	9016	134638	C	A,T	134597	17,24		0.999695
MRErprORF	9017	134942	A	G,T,C	134880	38,11,13		0.999541
MRErprORF	9018	134742	A	G,T,C	134722	6,2,12		0.999852
MRErprORF	9019	135306	G	A,C,T	135259	19,2,26		0.999653
MRErprORF	9020	134797	C	-C,T,A	134706	2,70,19		0.999325
MRErprORF	9021	131852	C	T,A	131807	15,30		0.999659
MRErprORF	9022	139226	A	G,C,T	139194	17,2,13		0.99977
MRErprORF	9023	137973	T	C,A,G	137920	17,18,18		0.999616
MRErprORF	9024	136700	C	A,T	136637	26,37		0.999539
MRErprORF	9025	136079	G	C,T,A,+AACT,-G	135980	3,23,72,1,1		0.999272
MRErprORF	9026	135919	C	T,-CAA,A,G	135884	10,1,20,4		0.999742
MRErprORF	9027	138600	A	T,-A,C,G	138564	16,4,5,11		0.99974
MRErprORF	9028	138737	A	G,T,C	138711	10,8,8		0.999813
MRErprORF	9029	138494	T	C,A,G	138472	3,5,14		0.999841
MRErprORF	9030	140358	A	C,T,G	140291	7,35,25		0.999523
MRErprORF	9031	137192	C	A,-CCC,T,-C	137105	43,1,15,28		0.999366
MRErprORF	9032	139282	C	T,A,G	139210	18,50,4		0.999483
MRErprORF	9033	140819	C	A,T	140747	52,20		0.999489
MRErprORF	9034	136802	A	C,T,G,+AAT	136762	18,15,7,1		0.999708
MRErprORF	9035	137639	T	C,G,A	137603	16,14,6		0.999738
MRErprORF	9036	139646	A	G,C,-A,T	139612	20,9,2,3		0.999757
MRErprORF	9037	140377	C	T,G,A	140315	39,1,22		0.999558
MRErprORF	9038	137528	G	A,T	137498	17,13		0.999782
MRErprORF	9039	137213	A	G,T,C	137183	11,14,5		0.999781
MRErprORF	9040	136995	T	G,A,C	136968	5,5,17		0.999803
MRErprORF	9041	136573	G	T,C,A	136537	24,1,11		0.999736
MRErprORF	9042	134514	T	A,G,C	134468	3,16,27		0.999658
MRErprORF	9043	136880	T	C,G,A	136820	33,17,10		0.999562
MRErprORF	9044	135831	C	A,G,T,-C	135768	32,6,17,8		0.999536
MRErprORF	9045	138648	C	T,A,G,-CA	138428	12,204,2,2		0.998413
MRErprORF	9046	137425	A	-A,C,T,G	137375	2,23,4,21		0.999636
MRErprORF	9047	137880	G	A,T,C	137838	18,23,1		0.999695
MRErprORF	9048	135005	A	G,T,C	134972	8,15,10		0.999756
MRErprORF	9049	135628	T	-T,C,A,G	135588	5,12,7,16		0.999705
MRErprORF	9050	135267	T	C,G,A	135240	7,15,5		0.9998
MRErprORF	9051	140558	A	T,C,-A,G	140530	8,6,4,10		0.999801
MRErprORF	9052	140057	C	T,G,A	139997	30,2,28		0.999572
MRErprORF	9053	134737	G	T,A	134649	19,69		0.999347
MRErprORF	9054	135362	C	A,T	135332	16,14		0.999778
MRErprORF	9055	133014	T	C,G	132981	24,9		0.999752
MRErprORF	9056	130871	G	-G,A,T,C	130808	7,18,34,4		0.999519
MRErprORF	9057	123826	G	T,A	123807	14,5		0.999847
MRErprORF	9058	129971	A	T,-A,C,+T,G	129939	18,2,6,1,6		0.999754
MRErprORF	9059	127707	T	+C,A,G,C	127662	508,6,24,15		0.999648
MRErprORF	9060	133396	C	A,-C,+A,T,+T	133351	21,14,1,10,1		0.999663
MRErprORF	9061	136468	C	T,+A,A	136416	7,1,45		0.999619
MRErprORF	9062	136857	C	T,G,A	136805	13,3,36		0.99962
MRErprORF	9063	137029	A	C,T,G	136990	9,7,23		0.999715
MRErprORF	9064	136017	G	A,T	135981	18,18		0.999735
MRErprORF	9065	133238	C	A,T	133208	14,16		0.999775
MRErprORF	9066	129677	T	C,G,A	129646	14,15,2		0.999761
MRErprORF	9067	134205	G	#NAME?	134181	1,6,17		0.999821
MRErprORF	9068	132369	T	A,G,C,-T	132312	9,14,32,2		0.999569
MRErprORF	9069	132716	T	C,G,A	132677	25,5,9		0.999706
MRErprORF	9070	130734	G	A,C,T	130699	7,12,16		0.999732
MRErprORF	9071	130971	A	G,C,T	130942	7,10,12		0.999779
MRErprORF	9072	127038	A	C,T,G	127003	27,3,5		0.999724
MRErprORF	9073	132938	T	-T,C,A,G	132884	19,17,5,13		0.999594
MRErprORF	9074	131610	T	C,G	131570	16,24		0.999696
MRErprORF	9075	129242	T	G,A,C	129213	14,6,9		0.999776
MRErprORF	9076	132068	T	G,A,C	132028	9,10,21		0.999697
MRErprORF	9077	124547	G	A,+C,C,T,+A	124505	18,1,8,16,2		0.999663
MRErprORF	9078	124038	A	G,C,T	124010	14,7,7		0.999774
MRErprORF	9079	131407	C	A,T	131379	4,24		0.999787
MRErprORF	9080	128773	C	T,A	128757	4,12		0.999876
MRErprORF	9081	130606	T	C,A,G	130582	12,4,8		0.999816
MRErprORF	9082	128713	T	G,A,C	128064	9,8,632		0.994958
MRErprORF	9083	76566	C	T,G,A	76557	5,1,3		0.999882
MRErprORF	9084	75202	T	-T,C,G,A	75162	5,13,12,10		0.999468
MRErprORF	9085	75852	T	C,A,G	75560	5,276,11		0.99615
MRErprORF	9086	75822	A	-A,C,T,G	75805	1,4,8,4		0.999776
MRErprORF	9087	74378	A	G,C	74366	8,4		0.999839
MRErprORF	9088	75578	G	T,C,A	75566	8,2,2		0.999841
MRErprORF	9089	75465	C	A,T	75452	6,7		0.999828
MRErprORF	9090	74337	T	G,A,-T,C	74319	10,1,3,4		0.999758
MRErprORF	9091	74024	T	G,A,C	73984	20,9,11		0.99946
MRErprORF	9092	75164	G	T,-GC,A	75148	5,1,10		0.999787
MRErprORF	9093	75886	C	T,A,G	75816	61,5,4		0.999078
MRErprORF	9094	76290	G	-G,A,T,C	76254	6,19,9,2		0.999528
MRErprORF	9095	76508	G	A,T,C	76489	5,12,2		0.999752
MRErprORF	9096	75696	G	A,C,T	75523	12,2,159		0.997715
MRErprORF	9097	75093	A	G,C,-A,T	74932	153,3,1,4		0.997856
MRErprORF	9098	76598	G	A,C,T	76584	1,6,7		0.999817
MRErprORF	9099	75980	A	G,T,C	75969	6,4,1		0.999855
MRErprORF	9100	76212	C	T,G,A	76172	20,1,19		0.999475
MRErprORF	9101	76454	G	A,T	76397	44,13		0.999254
MRErprORF	9102	75964	T	C,G,-TC,A	75936	6,16,1,5		0.999631
MRErprORF	9103	76285	C	T,A	76260	21,4		0.999672
MRErprORF	9104	75848	G	C,T,A	75817	2,10,19		0.999591
MRErprORF	9105	75591	A	T,C,G	75573	10,1,7		0.999762
MRErprORF	9106	76188	G	A,T	76178	5,5		0.999869
MRErprORF	9107	75396	T	A,G,C	75365	2,12,17		0.999589
MRErprORF	9108	74811	C	T,A,G	74795	5,10,1		0.999786
MRErprORF	9109	74707	C	T,G,A	74684	17,1,5		0.999692
MRErprORF	9110	73657	A	G,C,T	73645	6,2,4		0.999837
MRErprORF	9111	72434	A	C,T,G	72416	2,6,10		0.999751
MRErprORF	9112	75333	C	A,T,-C	75314	12,3,4		0.999748
MRErprORF	9113	66792	C	T,G,A	66737	7,1,47		0.999177
MRErprORF	9114	75339	C	T,A	75333	4,2		0.99992
MRErprORF	9115	75617	T	G,A,C	75584	10,5,18		0.999564
MRErprORF	9116	76793	G	A,-G,C,T	76772	8,7,2,4		0.999727
MRErprORF	9117	74031	G	A,T,C	73952	8,70,1		0.998933
MRErprORF	9118	75767	G	A,C,T	75751	13,2,1		0.999789
MRErprORF	9119	66652	C	G,A,-C,T	66586	1,45,6,14		0.99901
MRErprORF	9120	64889	C	A,T	64756	128,5		0.99795
MRErprORF	9121	74767	C	A,T	74753	11,3		0.999813
MRErprORF	9122	76516	T	A,G,C	76489	8,13,6		0.999647
MRErprORF	9123	77318	C	A,G,-CAG,T	77305	9,1,1,2		0.999832
MRErprORF	9124	77161	A	G,C	77145	15,1		0.999793
MRErprORF	9125	77958	G	T,C,A	77943	5,1,9		0.999808
MRErprORF	9126	68230	C	A,T	68187	16,27		0.99937
MRErprORF	9127	75104	A	C,T,G	75089	2,2,11		0.9998
MRErprORF	9128	76047	G	A,T,C	76009	35,2,1		0.9995
MRErprORF	9129	65647	C	G,A,-C,T	65557	4,53,2,31		0.998629
MRErprORF	9130	76994	A	T,C,G	76978	11,1,4		0.999792
MRErprORF	9131	71462	C	-C,T,G,A	71402	14,7,1,38		0.99916
MRErprORF	9132	75973	C	T,G,A	75956	7,1,9		0.999776
MRErprORF	9133	74310	C	T,G,A	74298	3,1,8		0.999839
MRErprORF	9134	68804	C	G,A,T	68775	1,14,14		0.999579
MRErprORF	9135	66668	T	A,G,-T,C	66634	5,15,1,13		0.99949
MRErprORF	9136	76752	C	T,A,G	76737	10,3,2		0.999805
MRErprORF	9137	75217	G	A	75210	7		0.999907
MRErprORF	9138	67135	T	G,C	67086	39,10		0.99927
MRErprORF	9139	68086	T	C,A,G	68044	15,1,26		0.999383
MRErprORF	9140	76388	G	T,-G,A	76349	17,1,21		0.999489
MRErprORF	9141	65594	C	A,-C,T	65563	12,1,18		0.999527
MRErprORF	9142	77678	A	T,C,G	77580	10,71,17		0.998738
MRErprORF	9143	77795	G	A,T,C	77766	24,4,1		0.999627
MRErprORF	9144	74613	C	T	74277	336		0.995497
MRErprORF	9145	57574	C	A,G,T	57538	20,5,11		0.999375
MRErprORF	9146	75514	A	T,G	75504	5,5		0.999868
MRErprORF	9147	67785	T	G,A,C,-T	67759	10,5,9,2		0.999616
MRErprORF	9148	73915	G	A,C	73907	7,1		0.999892
MRErprORF	9149	67064	T	A,G,C	67028	8,14,14		0.999463
MRErprORF	9150	77434	G	A,T	77357	74,3		0.999006
MRErprORF	9151	75332	C	T,A	75138	25169		0.997425
MRErprORF	9152	74646	A	G,+T,C,-A,T	74630	11,12,1,2,2		0.999786
MRErprORF	9153	71318	T	-T,C,+C,A,G	71292	1,7,24,5,13		0.999635
MRErprORF	9154	67414	C	A,T,+A,-C	67309	58,12,1,35		0.998442
MRErprORF	9155	76650	C	A,G,-CTGGG,+T,T	76583	42,2,3,19,20		0.999126
MRErprORF	9156	72908	T	G,A,-TG,-TGGG,C,-T,+G	72842	21,2,1,6,17,19,16		0.999095
MRErprORF	9157	77632	G	-G,-GGGA,A,T,C,-GGG,-GG	77537	52,1,30,2,1,1,8		0.998776
MRErprORF	9158	77243	G	T,-GGA,A	77207	15,1,20		0.999534
MRErprORF	9159	77195	G	A,C,-GA,T,+A	77161	16,12,1,5,15		0.99956
MRErprORF	9160	77781	A	-A,C,T,G,-AA	77713	45,1,9,11,2		0.999126
MRErprORF	9161	74509	A	G,T,C	74473	31,4,1		0.999517
MRErprORF	9162	76880	A	G,+T,C,T	76858	13,10,2,7		0.999714
MRErprORF	9163	68402	T	G,A,C,-T,+A	68334	41,3,12,12,2		0.999006
MRErprORF	9164	75579	A	T,C,+T,-A,G	75554	6,2,11,6,11		0.999669
MRErprORF	9165	73716	T	A,G,-T,C	73675	7,6,18,10		0.999444
MRErprORF	9166	76399	G	A,C,T	76375	21,2,1		0.999686
MRErprORF	9167	69861	A	C,T,G	69834	6,8,13		0.999614
MRErprORF	9168	73022	C	T,G,A	72995	8,5,14		0.99963
Average		103465

## Sheet: C17
chrom	POS	TOTAL_DP	REF	ALT	REF_DP	ALT_DP		%REF-READS
MRErprORF	8783	92001	T	C,A,G	91972	21,6,2		0.999685
MRErprORF	8784	90759	A	T,G,C	90727	12,4,16		0.999647
MRErprORF	8785	93017	C	T,+A	92989	28,23		0.999699
MRErprORF	8786	93629	A	-A,C,G,T	93556	49,5,13,6		0.99922
MRErprORF	8787	93539	A	G,T,+C,C	93498	20,19,4,2		0.999562
MRErprORF	8788	93892	C	G,T,A,-C,+A	93831	2,29,3,27,15		0.99935
MRErprORF	8789	91979	A	C,+T,-A,T,-AT,G	91935	12,13,10,10,2,10		0.999522
MRErprORF	8790	91884	T	-TT,-TTC,C,-T,G,A	91824	2,1,16,35,1,5		0.999347
MRErprORF	8791	93079	T	A,-TCAGA,+C,-TC,C	93046	8,1,7,2,22		0.999645
MRErprORF	8792	93805	C	-C,+A,A,T	93766	17,12,7,15		0.999584
MRErprORF	8793	92640	A	-A,T,G,+G,-AG,C,-AGA	92555	25,12,22,10,5,14,7		0.999082
MRErprORF	8794	88399	G	-G,-GAAG,+A,-GAAGG,T,A,C	88333	6,2,35,2,35,17,4		0.999253
MRErprORF	8795	86501	A	C,G,T,-A	86434	14,6,8,39		0.999225
MRErprORF	8796	85749	A	+G,C,T,G	85690	22,43,10,6		0.999312
MRErprORF	8797	85017	G	-G,T,A,-GG,+T,C	84960	13,27,15,1,1,1		0.99933
MRErprORF	8798	85996	G	A,T,C,+A	85951	15,28,2,10		0.999477
MRErprORF	8799	88166	A	G,T,+G,C,-A	88100	22,8,10,15,21		0.999251
MRErprORF	8800	90876	G	#NAME?	90812	5,39,20		0.999296
MRErprORF	8801	93339	T	C,-T,G,A	93313	18,1,1,6		0.999721
MRErprORF	8802	92152	C	T,A,G,-CCA,-C	92015	22,83,11,3,18		0.998513
MRErprORF	8803	92160	C	T,A,G	92053	26,76,5		0.998839
MRErprORF	8804	88510	A	+C,C,G,T	88478	1,12,9,11		0.999638
MRErprORF	8805	90873	C	-C,T,A,G	90841	11,14,6,1		0.999648
MRErprORF	8806	90526	C	G,A,T	90497	1,13,15		0.99968
MRErprORF	8807	90666	C	T,A,G,+T	87991	2430,244,1,1		0.970496
MRErprORF	8808	93336	T	A,G,-T,C	93287	3,4,3,39		0.999475
MRErprORF	8809	81929	G	C,A,T,-G	81873	6,26,22,2		0.999316
MRErprORF	8810	92647	C	T,A,G	92622	20,3,2		0.99973
MRErprORF	8811	84513	A	-A,T,G,C	84477	1,6,7,22		0.999574
MRErprORF	8812	90824	C	A,T,G,-C	90817	2,2,2,1		0.999923
MRErprORF	8813	92487	C	T,A,G	92472	6,8,1		0.999838
MRErprORF	8814	92378	T	A,G,-T,C	92338	7,1,4,28		0.999567
MRErprORF	8815	85185	G	C,A,T,-G	85122	4,20,27,12		0.99926
MRErprORF	8816	82720	G	C,A,T	82622	1,12,85		0.998815
MRErprORF	8817	93511	T	A,C	93481	6,24		0.999679
MRErprORF	8818	92705	C	A,T,G	92691	4,7,3		0.999849
MRErprORF	8819	92661	C	G,T,A	92613	3,11,34		0.999482
MRErprORF	8820	93076	T	A,G,-T,C	93041	2,8,1,24		0.999624
MRErprORF	8821	92272	C	-CC,-C,T,A	92242	1,3,15,11		0.999675
MRErprORF	8822	92944	C	G,A,T	92908	3,9,24		0.999613
MRErprORF	8823	92434	G	-G,A,T,C	92399	7,19,7,2		0.999621
MRErprORF	8824	92146	T	-TC,A,C	92124	3,8,11		0.999761
MRErprORF	8825	92797	C	A,T,G	92779	11,4,3		0.999806
MRErprORF	8826	92702	T	C,G,A	92671	20,5,6		0.999666
MRErprORF	8827	93554	C	G,A,T	93535	2,4,13		0.999797
MRErprORF	8828	93058	A	T,G,-AG,C	93013	19,7,2,17		0.999516
MRErprORF	8829	92990	G	C,A,T	92965	6,9,10		0.999731
MRErprORF	8830	93029	A	T,G,C	92996	8,17,8		0.999645
MRErprORF	8831	92933	G	-G,T,A,C	92902	1,13,13,4		0.999666
MRErprORF	8832	92603	G	#NAME?	92582	1,4,16		0.999773
MRErprORF	8833	92159	T	-T,C,A,G	92142	1,9,5,2		0.999816
MRErprORF	8834	93060	G	T,-GGTGCA,A,C,-G	93021	18,1,5,1,14		0.999581
MRErprORF	8835	93058	G	T,A	93021	14,23		0.999602
MRErprORF	8836	92661	T	-T,C,A,G	92632	1,23,4,1		0.999687
MRErprORF	8837	91028	G	T,A	90993	9,26		0.999616
MRErprORF	8838	92436	C	A,T,G	92390	5,38,3		0.999502
MRErprORF	8839	90594	A	-A,G,T,C	90537	3,23,10,21		0.999371
MRErprORF	8840	91879	G	C,A,-GTGG,T	91854	1,13,1,10		0.999728
MRErprORF	8841	93260	T	+G,C,A,G	93224	1,18,12,6		0.999614
MRErprORF	8842	92554	G	T,A,C,-G	92529	5,14,2,4		0.99973
MRErprORF	8843	92593	G	T,A,+T,C	92517	11,62,2,3		0.999179
MRErprORF	8844	93071	C	A,T	93047	1,23		0.999742
MRErprORF	8845	92444	A	-A,C,+T,T,G	92402	1,16,6,12,13		0.999546
MRErprORF	8846	91448	T	+C,G,A,C	91406	1,10,2,30		0.999541
MRErprORF	8847	90668	T	G,A,C	90633	1,11,23		0.999614
MRErprORF	8848	91595	C	A,T	91575	10,10		0.999782
MRErprORF	8849	92602	T	G,A,C,-T	92564	4,3,30,1		0.99959
MRErprORF	8850	92596	A	G,T,C	92549	22,15,10		0.999492
MRErprORF	8851	92809	C	T	92789	20		0.999785
MRErprORF	8852	92683	A	-AT,C,G,T	92631	2,23,15,12		0.999439
MRErprORF	8853	91975	T	C,-T,G,A	91946	19,1,3,6		0.999685
MRErprORF	8854	92927	A	C,G,T,-AC	92901	6,8,11,1		0.99972
MRErprORF	8855	92717	C	-C,G,T,A	92690	5,3,13,6		0.999709
MRErprORF	8856	91640	C	T,A,-CCGATCAGGCGACTCTGTTGCGGGAGGCGGAGCAGAAGGAGCAGCAGAT,+A	91592	12,35,1,1		0.999476
MRErprORF	8857	91852	C	T,A,G	91764	25,61,2		0.999042
MRErprORF	8858	91568	G	C,T,A,-GATCAGGCGACTCTGTTGCGGGAGGCGGAGCAGAAGGAGCAGCA,-GATCAGGCGACTCTGTTGCGGGAGGCGGAGCAGAAG	91514	4,9,29,10,2		0.99941
MRErprORF	8859	91832	A	C,T,G	91797	12,13,10		0.999619
MRErprORF	8860	89457	T	G,A,C	89437	2,7,11		0.999776
MRErprORF	8861	92397	C	-CAGGCGACTCTGTTGCGGGAGGCGGAG,-C,G,A,T	92349	2,1,1,30,14		0.999481
MRErprORF	8862	92396	A	+TT,-A,G,T,C	92362	1,1,19,1,13		0.999632
MRErprORF	8863	87686	G	T,A,C	87655	12,17,2		0.999646
MRErprORF	8864	87179	G	A,T	87144	10,25		0.999599
MRErprORF	8865	90436	C	A,T,G	90376	34,24,2		0.999337
MRErprORF	8866	90335	G	A,T,C,-G,-GACTCTGTTGCGGGAGGCGGAGCAGAAGGA	90296	17,18,2,1,1		0.999568
MRErprORF	8867	91243	A	T,G,C	91214	9,5,15		0.999682
MRErprORF	8868	92300	C	#NAME?	92266	3,10,21		0.999632
MRErprORF	8869	106443	T	C,A,G	106354	23,7,59		0.999164
MRErprORF	8870	113520	C	G,T,A,-C	113485	1,11,22,1		0.999692
MRErprORF	8871	113857	T	A,G,C	113715	5,105,32		0.998753
MRErprORF	8872	114024	G	-G,-GTTGCGGGAGGCGGAGCAGAAGGAGCAGCA,+T,C,T,A	113981	1,9,1,6,9,18		0.999623
MRErprORF	8873	103429	T	-TT,-T,C,A,G	103332	1,3,21,4,68		0.999062
MRErprORF	8874	112768	T	A,G,C	112727	7,13,21		0.999636
MRErprORF	8875	122769	G	C,A,T,-GC	122737	2,18,11,1		0.999739
MRErprORF	8876	112620	C	T,A,G,+G	112537	66,14,3,6		0.999263
MRErprORF	8877	137020	G	A,T,-GG,-G	136955	29,27,2,7		0.999526
MRErprORF	8878	138731	G	T,A,C,-GGAGGCGGAGCAGAAGGAGCAGCAGATCCTTCGCTTGCGGGAGTCACAGT	138697	15,16,1,2		0.999755
MRErprORF	8879	130510	G	A,T,C	130476	15,18,1		0.999739
MRErprORF	8880	119525	A	-A,C,G,T	119479	6,7,19,14		0.999615
MRErprORF	8881	138631	G	-G,-GGC,A,T	138593	3,1,16,18		0.999726
MRErprORF	8882	140395	G	T,A,-GCGGAGCAGAAGGAGCAGCAGATCCTTCGCTT	140353	9,29,4		0.999701
MRErprORF	8883	123763	C	T,A,G,+G,-C	123668	69,13,8,2,5		0.999232
MRErprORF	8884	134597	G	-GG,C,T,-GGAGCAGAAGGAGCAGCAGATCCTTCGCTTGCGG,A,-G	134550	2,2,14,1,27,1		0.999651
MRErprORF	8885	127927	G	A,T,C	127886	19,18,4		0.99968
MRErprORF	8886	111536	A	G,T,-AGCAGAAGGAGC,C	111473	16,23,20,4		0.999435
MRErprORF	8887	140160	G	T,A,C	140103	15,38,4		0.999593
MRErprORF	8888	128287	C	G,A,T	128230	1,21,35		0.999556
MRErprORF	8889	135859	A	G,T,C,-A	135814	18,18,8,1		0.999669
MRErprORF	8890	138662	G	A,T,-GAAGGAG	138638	14,9,1		0.999827
MRErprORF	8891	144660	A	-A,T,G,C	144606	4,20,19,11		0.999627
MRErprORF	8892	147228	A	T,G,C	147185	13,14,16		0.999708
MRErprORF	8893	135791	G	C,A,T,-GGAGCAGCAGATCCTTCGCTTGCGGGAGTCACAGT,-G	135751	2,12,21,2,3		0.999705
MRErprORF	8894	137815	G	C,A,T,+A	137767	5,20,23,1		0.999652
MRErprORF	8895	110197	A	T,G,C,-AGC	110133	41,10,10,3		0.999419
MRErprORF	8896	138364	G	A,T	138343	8,13		0.999848
MRErprORF	8897	134843	C	A,T,G	134770	27,42,4		0.999459
MRErprORF	8898	137758	A	G,T,-AG,C	137709	24,14,1,10		0.999644
MRErprORF	8899	137225	G	A,T,C	137178	30,11,6		0.999657
MRErprORF	8900	131950	C	-C,A,T	131900	2,23,25		0.999621
MRErprORF	8901	129639	A	C,-AG,T,G	129561	12,3,21,42		0.999398
MRErprORF	8902	134342	G	C,T,A	134311	1,9,21		0.999769
MRErprORF	8903	124166	A	T,-ATCCT,G,+T,C	124118	19,1,16,1,12		0.999613
MRErprORF	8904	124754	T	C,A,G	124690	32,11,21		0.999487
MRErprORF	8905	137135	C	G,A,T	137104	1,19,11		0.999774
MRErprORF	8906	127563	C	#NAME?	127474	9,50,39		0.999302
MRErprORF	8907	124086	T	A,G,-T,C	123987	9,59,7,24		0.999202
MRErprORF	8908	140961	T	C,G,A	140909	30,19,3		0.999631
MRErprORF	8909	135885	C	-C,G,A,T	135809	6,4,33,33		0.999441
MRErprORF	8910	140287	G	A,T,C	140220	32,29,6		0.999522
MRErprORF	8911	124565	C	-C,+T,G,A,T	124515	2,1,4,22,22		0.999599
MRErprORF	8912	136994	T	C,-T,G,A	136890	15,8,71,10		0.999241
MRErprORF	8913	143552	T	A,G,C	143489	4,32,27		0.999561
MRErprORF	8914	154045	G	-G,T,A,C	154002	8,18,14,3		0.999721
MRErprORF	8915	132855	C	A,T,G	132760	26,62,7		0.999285
MRErprORF	8916	153271	G	-G,T,-GGGA,A,C	153161	25,52,1,31,1		0.999282
MRErprORF	8917	156505	G	C,T,A	156455	2,31,17		0.999681
MRErprORF	8918	152098	G	T,A,C	152037	28,25,8		0.999599
MRErprORF	8919	142426	A	C,G,T	142355	14,25,32		0.999501
MRErprORF	8920	157652	G	T,A,C	157614	16,14,8		0.999759
MRErprORF	8921	148970	T	G,A,C	148877	43,5,45		0.999376
MRErprORF	8922	148664	C	G,-CA,A,T	148595	3,13,34,19		0.999536
MRErprORF	8923	151883	A	G,T,C,-A	151801	42,17,20,3		0.99946
MRErprORF	8924	154078	C	G,T,A	154028	2,29,19		0.999675
MRErprORF	8925	155147	A	C,+G,G,T	155101	21,1,19,6		0.999704
MRErprORF	8926	158292	G	-GT,T,A,C	158239	1,26,21,5		0.999665
MRErprORF	8927	157928	T	+C,C,A,G	157844	3,31,9,44		0.999468
MRErprORF	8928	155970	G	-G,C,T,A	155875	17,11,54,13		0.999391
MRErprORF	8929	156842	G	A,T,C	156784	19,37,2		0.99963
MRErprORF	8930	144771	A	-A,C,G,T	144711	3,10,26,21		0.999586
MRErprORF	8931	159248	G	A,T,C,-G	159220	11,9,5,3		0.999824
MRErprORF	8932	144641	A	C,+T,G,T	144603	3,5,18,17		0.999737
MRErprORF	8933	149284	T	G,A,C,-T	149195	51,4,30,4		0.999404
MRErprORF	8934	151870	T	C,A,G,-TC,+C	151779	36,23,31,1,31		0.999401
MRErprORF	8935	160264	C	A,T	160201	41,22		0.999607
MRErprORF	8936	159028	C	G,T,A,-CT	158863	5,52,104,4		0.998962
MRErprORF	8937	158433	T	A,G,-T,C	666	63,47,22,157635		0.00420367
MRErprORF	8938	158183	G	-G,A,T,C	158085	1,43,45,9		0.99938
MRErprORF	8939	158208	G	A,T,C	158118	57,23,10		0.999431
MRErprORF	8940	153799	C	-C,A,T,G	153715	6,31,44,3		0.999454
MRErprORF	8941	156132	C	#NAME?	156033	4,3,43,49		0.999366
MRErprORF	8942	163088	A	-A,G,T,C	163043	2,16,26,1		0.999724
MRErprORF	8943	161296	C	A,T	159032	17, 2247		0.985964
MRErprORF	8944	161979	C	G,T,A	161903	2,39,35		0.999531
MRErprORF	8945	162493	G	-G,T,A,C	162418	1,23,47,4		0.999538
MRErprORF	8946	158603	T	A,G,C	158558	11,28,6		0.999716
MRErprORF	8947	161935	C	T,A,G	161869	37,23,6		0.999592
MRErprORF	8948	164778	G	T,A,C	164724	14,36,4		0.999672
MRErprORF	8949	157372	T	-T,C,+CA,A,G	157307	2,34,1,8,21		0.999587
MRErprORF	8950	165680	C	-C,A,T	165637	4,33,6		0.99974
MRErprORF	8951	167380	C	T,A,G	167311	18,49,2		0.999588
MRErprORF	8952	167881	T	A,G,-T,C	167744	18,27,4,88		0.999184
MRErprORF	8953	169140	G	A,T,C,-G	169034	37,55,6,8		0.999373
MRErprORF	8954	170735	G	C,T,A,+A	170667	7,27,34,2		0.999602
MRErprORF	8955	165980	A	G,T,C,-A	165929	19,6,3,23		0.999693
MRErprORF	8956	168868	A	C,T,G	168827	19,5,17		0.999757
MRErprORF	8957	169303	A	+C,C,T,G	169264	1,11,13,15		0.99977
MRErprORF	8958	168346	C	-C,G,A,T	168282	3,2,39,20		0.99962
MRErprORF	8959	165136	C	A,T	165084	46,6		0.999685
MRErprORF	8960	163832	C	#NAME?	163768	2,5,39,18		0.999609
MRErprORF	8961	161960	T	G,A,C	161858	40,32,30		0.99937
MRErprORF	8962	166877	G	A,T,C,-GC	166820	23,26,6,2		0.999658
MRErprORF	8963	164979	C	A,T,G	164900	17,60,2		0.999521
MRErprORF	8964	169244	G	#NAME?	169168	7,43,26		0.999551
MRErprORF	8965	168500	C	-C,T,A	168457	2,23,18		0.999745
MRErprORF	8966	165918	C	G,T,A	165856	4,21,37		0.999626
MRErprORF	8967	173034	A	C,-AG,G,T,-A	172986	10,2,21,13,2		0.999723
MRErprORF	8968	173439	G	A,T,C	173354	51,26,8		0.99951
MRErprORF	8969	174131	T	C,-T,G,A,+C	174064	31,8,20,8,1		0.999615
MRErprORF	8970	172006	A	T,G,C	171970	20,7,9		0.999791
MRErprORF	8971	170775	C	G,T,A	170707	1,30,37		0.999602
MRErprORF	8972	169190	A	C,T,G	169155	14,10,11		0.999793
MRErprORF	8973	170036	C	T,A	169964	37,35		0.999577
MRErprORF	8974	166012	T	C,G,A	165886	50,59,17		0.999241
MRErprORF	8975	167967	T	-TC,-TCATG,C,A,G	167890	2,2,24,19,30		0.999542
MRErprORF	8976	170640	C	T,A,G	170590	26,23,1		0.999707
MRErprORF	8977	169563	A	C,G,T	169511	19,20,13		0.999693
MRErprORF	8978	171523	T	G,A,C,-T	171427	31,18,44,3		0.99944
MRErprORF	8979	174972	G	+A,C,A,T	174924	6,1,18,29		0.999726
MRErprORF	8980	167561	T	A,G,+G,C	167484	31,13,1,33		0.99954
MRErprORF	8981	166670	C	T,A,G	166620	11,34,5		0.9997
MRErprORF	8982	165213	A	G,T,C	165161	22,5,25		0.999685
MRErprORF	8983	162413	T	A,G,C	162306	17,23,67		0.999341
MRErprORF	8984	172314	C	A,T,-C	172237	41,35,1		0.999553
MRErprORF	8985	173096	C	A,T,G	173020	35,32,9		0.999561
MRErprORF	8986	173596	G	-GA,-G,C,T,A	173549	3,9,4,15,16		0.999729
MRErprORF	8987	169816	A	-AAGACCGGAAGAAAGTCCGGCA,C,G,T,-A	169779	2,13,4,15,3		0.999782
MRErprORF	8988	165902	A	T,G,C	165840	2,40,20		0.999626
MRErprORF	8989	168619	G	T,A,C	168578	27,13,1		0.999757
MRErprORF	8990	169185	A	G,T,C,-A	169134	21,18,10,2		0.999699
MRErprORF	8991	172687	C	A,T	172629	44,14		0.999664
MRErprORF	8992	171998	C	G,A,T	171922	6,37,33		0.999558
MRErprORF	8993	173146	G	T,A,C,-G	173027	57,50,8,4		0.999313
MRErprORF	8994	169823	G	A,T,C	169768	15,33,7		0.999676
MRErprORF	8995	167812	A	-A,C,T,G	167738	5,35,19,15		0.999559
MRErprORF	8996	170839	A	-AG,C,T,G	170775	2,11,30,21		0.999625
MRErprORF	8997	170814	G	C,T,A,-G	170762	5,20,23,4		0.999696
MRErprORF	8998	168430	A	T,G,C,-A	168357	23,18,18,14		0.999567
MRErprORF	8999	172863	A	C,G,T	172792	22,37,12		0.999589
MRErprORF	9000	170532	A	G,T,C	170474	21,13,24		0.99966
MRErprORF	9001	172672	G	T,A	172638	13,21		0.999803
MRErprORF	9002	168147	T	G,A,C	168095	20,10,22		0.999691
MRErprORF	9003	169601	C	-C,A,T,G	169508	5,58,26,4		0.999452
MRErprORF	9004	170479	C	#NAME?	170324	2,57,91,5		0.999091
MRErprORF	9005	170877	G	-GG,C,T,A	170776	8,2,31,60		0.999409
MRErprORF	9006	169043	G	T,A,C	168923	31,77,12		0.99929
MRErprORF	9007	170178	C	A,T,-C,+A	170096	53,28,1,35		0.999518
MRErprORF	9008	171040	A	-A,T,G,C	170951	14,15,48,12		0.99948
MRErprORF	9009	172630	A	C,T,G	172557	34,27,12		0.999577
MRErprORF	9010	167386	A	-AT,T,G,C	167335	2,9,11,29		0.999695
MRErprORF	9011	165567	T	+A,C,A,G	165490	3,29,22,26		0.999535
MRErprORF	9012	166720	A	T,G,C	166671	20,10,19		0.999706
MRErprORF	9013	163649	T	C,A,G	163596	21,18,14		0.999676
MRErprORF	9014	172254	C	G,A,T,-CG	172180	2,17,53,2		0.99957
MRErprORF	9015	168832	G	#NAME?	168732	2,87,11		0.999408
MRErprORF	9016	167243	C	G,T,A	167173	2,35,33		0.999581
MRErprORF	9017	167097	A	G,T,C,-A	167030	21,20,21,5		0.999599
MRErprORF	9018	167672	A	G,T,C	167621	19,19,13		0.999696
MRErprORF	9019	167040	G	C,A,T,-G	166961	5,39,33,2		0.999527
MRErprORF	9020	168062	C	-C,A,T	167988	1,43,30		0.99956
MRErprORF	9021	167676	C	T,A	167603	29,44		0.999565
MRErprORF	9022	171249	A	T,G,C	171209	13,13,14		0.999766
MRErprORF	9023	169866	T	G,A,C	169822	13,9,22		0.999741
MRErprORF	9024	170952	C	T,A,G	170855	46,42,9		0.999433
MRErprORF	9025	165953	G	C,+AACT,A,T	165821	9,1,90,33		0.999205
MRErprORF	9026	168258	C	#NAME?	168204	3,3,28,23		0.999679
MRErprORF	9027	169717	A	T,G,C,-A,+C	169655	14,29,8,11,1		0.999635
MRErprORF	9028	170668	A	+G,C,G,T	170627	1,11,11,19		0.99976
MRErprORF	9029	169225	T	G,A,C,+C	169159	29,4,33,1		0.99961
MRErprORF	9030	172417	A	+C,C,T,G	172341	2,25,23,28		0.999559
MRErprORF	9031	169104	C	-C,A,T,G	169001	28,59,13,3		0.999391
MRErprORF	9032	169952	C	T,A	169879	17,56		0.99957
MRErprORF	9033	171782	C	T,A	171693	35,54		0.999482
MRErprORF	9034	167533	A	T,G,C	167498	10,9,16		0.999791
MRErprORF	9035	164480	T	C,G,A	164393	38,31,18		0.999471
MRErprORF	9036	166733	A	C,G,T	166690	18,13,12		0.999742
MRErprORF	9037	169554	C	T,A,G	169484	32,36,2		0.999587
MRErprORF	9038	165335	G	-GATGTTCCAGATTACGCTGGATCCCAGCT,-GATGTTCCA,-GAT,A,T,-GATGTTCCAGATTACGCTGGATCCCA,C	165069	4,214,2,21,15,4,6		0.998391
MRErprORF	9039	164199	A	C,T,G	164169	12,13,5		0.999817
MRErprORF	9040	162365	T	A,G,C	162328	5,21,11		0.999772
MRErprORF	9041	162514	G	A,T,C,-GTTCCA	162460	30,13,2,9		0.999668
MRErprORF	9042	158669	T	C,-T,G,A	158555	65,6,27,16		0.999282
MRErprORF	9043	162601	T	+C,A,G,C	162509	1,13,34,45		0.999434
MRErprORF	9044	164223	C	+A,-C,T,A	164127	1,15,19,62		0.999415
MRErprORF	9045	167168	C	A,T,G,-CAGATTACGCTGGATCCCAG	167072	57,36,2,1		0.999426
MRErprORF	9046	167348	A	-A,-AGATTACGCTGGATCCCAGCTGTTGAATTTTGACCTTCTTA,C,-AG,G,T	167263	1,3,23,8,36,14		0.999492
MRErprORF	9047	164640	G	T,A,C,-GATTACGCTGGATCCCAGCT,-G	164577	17,25,4,16,1		0.999617
MRErprORF	9048	161643	A	C,+T,T,G	161590	26,14,12,15		0.999672
MRErprORF	9049	160518	T	A,G,-T,C	160449	13,26,10,20		0.99957
MRErprORF	9050	160211	T	C,G	160156	23,32		0.999657
MRErprORF	9051	167831	A	G,T,C,-A	167794	14,11,6,6		0.99978
MRErprORF	9052	167176	C	A,T	167066	51,59		0.999342
MRErprORF	9053	158725	G	T,A,C	158650	9,62,4		0.999527
MRErprORF	9054	160153	C	T,A	160108	15,30		0.999719
MRErprORF	9055	156145	T	-T,C,A,G	156078	2,44,13,8		0.999571
MRErprORF	9056	152470	G	-G,A,T,C	152416	17,22,13,2		0.999646
MRErprORF	9057	144355	G	+C,A,T,C	144339	1,1,13,2		0.999889
MRErprORF	9058	153618	A	T,G,+T,C	153576	11,23,5,8		0.999727
MRErprORF	9059	148181	T	+C,C,G,A	148128	113,25,16,12		0.999642
MRErprORF	9060	156472	C	-C,+CA,T,A,G	156412	18,1,16,23,3		0.999617
MRErprORF	9061	161223	C	A,T,G	161157	45,17,4		0.999591
MRErprORF	9062	163129	C	T,A	163052	19,58		0.999528
MRErprORF	9063	162514	A	G,T,C,-A	162458	32,8,14,2		0.999655
MRErprORF	9064	160793	G	C,A,T,+C	160746	1,21,25,1		0.999708
MRErprORF	9065	156628	C	T,A	156590	18,20		0.999757
MRErprORF	9066	151059	T	C,A,G,+GATTATGGACAACACGGGAAAGGTTGTCGCCATCGTCCTCGGTGGCGCCGACGAA	151012	29,7,11,1		0.999689
MRErprORF	9067	157446	G	-G,+T,C,T,A	157399	2,5,3,26,16		0.999701
MRErprORF	9068	153551	T	G,-TTGAATTTTGACCTTCTTAAGCT,A,C,-T	153476	12,1,16,45,1		0.999512
MRErprORF	9069	154555	T	G,A,C	154340	8,21,186		0.998609
MRErprORF	9070	152026	G	T,A,+A	151990	23,13,4		0.999763
MRErprORF	9071	153871	A	C,G,T	153835	12,13,11		0.999766
MRErprORF	9072	148883	A	T,G,C,+T	148807	4,14,58,29		0.99949
MRErprORF	9073	155217	T	A,G,-T,C	155116	14,11,55,21		0.999349
MRErprORF	9074	154035	T	G,A,C,+C,+A	153956	29,13,37,1,1		0.999487
MRErprORF	9075	150075	T	C,G,A	150004	44,18,9		0.999527
MRErprORF	9076	154093	T	C,A,G	154033	36,10,14		0.999611
MRErprORF	9077	143991	G	A,T,C,-G,+A	143951	17,18,3,2,2		0.999722
MRErprORF	9078	144870	A	G,T,C	144820	23,22,5		0.999655
MRErprORF	9079	153020	C	-C,G,A,T,+A	152947	1,5,27,40,1		0.999523
MRErprORF	9080	149965	C	#NAME?	149924	1,19,21		0.999727
MRErprORF	9081	153525	T	G,A,-T,C,-TT	153471	14,6,3,30,1		0.999648
MRErprORF	9082	150551	T	+C,C,A,G	150494	2,29,11,17		0.999621
MRErprORF	9083	92287	C	G,T,A,+T	92257	2,20,8,1		0.999675
MRErprORF	9084	91345	T	A,G,-T,C	91302	13,14,3,13		0.999529
MRErprORF	9085	91746	T	G,A,C,+C	91717	13,10,6,1		0.999684
MRErprORF	9086	92136	A	C,T,G,-A	92111	1,9,14,1		0.999729
MRErprORF	9087	90852	A	C,G	90834	3,15		0.999802
MRErprORF	9088	91374	G	#NAME?	91358	1,5,10		0.999825
MRErprORF	9089	91285	C	A,T,G	91271	1,12,1		0.999847
MRErprORF	9090	89820	T	G,C,-T	89785	17,14,4		0.99961
MRErprORF	9091	89902	T	A,G,C	89851	5,26,20		0.999433
MRErprORF	9092	90811	G	T,A,-GC,-G,+CC	90783	11,15,1,1,2		0.999692
MRErprORF	9093	91355	C	-C,A,T,G	91259	3,12,78,3		0.998949
MRErprORF	9094	91837	G	C,T,A,-G	91788	4,15,20,10		0.999466
MRErprORF	9095	91912	G	T,A	91885	16,11		0.999706
MRErprORF	9096	91289	G	-GA,A,T,C	91268	1,9,9,2		0.99977
MRErprORF	9097	90969	A	C,G,T	90939	5,17,8		0.99967
MRErprORF	9098	92167	G	A,T,C	92148	5,12,2		0.999794
MRErprORF	9099	91875	A	C,-ACGTC,T,G	91841	2,1,14,17		0.99963
MRErprORF	9100	91517	C	T,A	91454	23,40		0.999312
MRErprORF	9101	91951	G	-GT,A,T,C,+T	91905	1,36,5,4,3		0.9995
MRErprORF	9102	91727	T	C,A,G,-TC,+C	91679	13,9,25,1,2		0.999477
MRErprORF	9103	91733	C	G,T,A	91706	1,23,3		0.999706
MRErprORF	9104	91311	G	T,A,C	91279	11,17,4		0.99965
MRErprORF	9105	90942	A	C,G,T	90921	2,7,12		0.999769
MRErprORF	9106	91599	G	#NAME?	91587	1,5,7		0.999869
MRErprORF	9107	91037	T	G,A,C	90971	17,7,42		0.999275
MRErprORF	9108	90248	C	T,A,G,-C	90213	12,13,4,6		0.999612
MRErprORF	9109	89914	C	T,A,G	89880	20,12,2		0.999622
MRErprORF	9110	89313	A	-A,T,G,C	89284	5,5,18,1		0.999675
MRErprORF	9111	89004	A	C,G,T,+C	88983	1,10,10,1		0.999764
MRErprORF	9112	90724	C	T,A,G,-C	90696	10,14,3,1		0.999691
MRErprORF	9113	80603	C	T,A	80542	8,53		0.999243
MRErprORF	9114	90737	C	T,A	90712	8,17		0.999724
MRErprORF	9115	90862	T	C,A,G	90817	8,5,32		0.999505
MRErprORF	9116	92189	G	T,A,-G	92162	3,14,10		0.999707
MRErprORF	9117	89482	G	T,A,C	89381	85,15,1		0.998871
MRErprORF	9118	91376	G	T,A	91346	8,22		0.999672
MRErprORF	9119	80612	C	T,A,G,-C	80533	20,42,6,11		0.99902
MRErprORF	9120	78314	C	A,T,G	78160	144,7,3		0.998034
MRErprORF	9121	89988	C	T,A,G	89961	10,16,1		0.9997
MRErprORF	9122	91509	T	A,G,C	91448	10,25,26		0.999333
MRErprORF	9123	92457	C	T,A,-CAG	92447	4,5,1		0.999892
MRErprORF	9124	92136	A	-A,G,T,C	92110	2,18,3,3		0.999718
MRErprORF	9125	93242	G	A,T,C	93221	13,3,5		0.999775
MRErprORF	9126	82566	C	-C,A,T,G	82507	1,18,39,1		0.999285
MRErprORF	9127	90815	A	G,T,C	90790	14,8,3		0.999725
MRErprORF	9128	91509	G	T,A,C	91466	6,36,1		0.99953
MRErprORF	9129	79558	C	A,T,G	79484	51,20,3		0.99907
MRErprORF	9130	92339	A	T,G	92316	11,12		0.999751
MRErprORF	9131	86410	C	-C,A,T	86360	12,23,15		0.999421
MRErprORF	9132	91352	C	G,A,T	91338	1,3,10		0.999847
MRErprORF	9133	89569	C	T,A	89540	12,17		0.999676
MRErprORF	9134	83528	C	#NAME?	83494	1,12,20,1		0.999593
MRErprORF	9135	79728	T	A,G,-T,C	79689	5,24,2,8		0.999511
MRErprORF	9136	91954	C	-C,T,A,G	91939	1,8,4,2		0.999837
MRErprORF	9137	90346	G	+T,C,T,A	90331	1,2,2,11		0.999834
MRErprORF	9138	80987	T	C,-T,G,A	80930	14,3,38,2		0.999296
MRErprORF	9139	82260	T	C,A,G	82208	20,2,30		0.999368
MRErprORF	9140	91823	G	C,A,T,-G	91794	2,19,7,1		0.999684
MRErprORF	9141	78683	C	T,A,G,-C	78638	21,22,1,1		0.999428
MRErprORF	9142	92806	A	T,G,C	92770	9,19,8		0.999612
MRErprORF	9143	93154	G	C,T,A	93125	3,6,20		0.999689
MRErprORF	9144	88390	C	T,A,G,-C	88354	28,1,2,5		0.999593
MRErprORF	9145	70306	C	G,T,A	70270	2,23,11		0.999488
MRErprORF	9146	90688	A	G,T	90670	12,6		0.999802
MRErprORF	9147	81272	T	C,A,G	81232	17,4,19		0.999508
MRErprORF	9148	88520	G	T,A	88504	1,15		0.999819
MRErprORF	9149	79927	T	A,G,C	79881	11,15,20		0.999424
MRErprORF	9150	92820	G	-G,C,A,T	92767	1,2,46,4		0.999429
MRErprORF	9151	90609	C	T,A,G,-C	90460	31,114,2,2		0.998356
MRErprORF	9152	90150	A	-A,G,T,+T,C	90125	1,14,8,21,2		0.999723
MRErprORF	9153	85815	T	+C,-T,C,A,G	85770	22,7,12,13,13		0.999476
MRErprORF	9154	81650	C	-C,A,T,G,+A	81520	53,64,12,1,1		0.998408
MRErprORF	9155	91322	C	T,A,G,+G,+T,-CT	91258	16,44,2,1,19,2		0.999299
MRErprORF	9156	87834	T	+G,-T,C,-TGGG,A,G	87753	10,20,17,7,6,31		0.999078
MRErprORF	9157	93023	G	T,A,-GGG,-GG,-G	92904	5,25,10,21,58		0.998721
MRErprORF	9158	92678	G	C,A,T	92644	2,14,18		0.999633
MRErprORF	9159	92750	G	C,T,A,+A,-GA	92725	5,3,16,15,1		0.99973
MRErprORF	9160	93173	A	-A,-AA,-AAA,C,G,T	93080	68,1,1,1,9,13		0.999002
MRErprORF	9161	90216	A	C,T,G	90182	1,9,24		0.999623
MRErprORF	9162	92234	A	+T,C,T,G	92216	14,1,8,9		0.999805
MRErprORF	9163	82696	T	+A,G,A,C,-T	82619	9,43,6,7,21		0.999069
MRErprORF	9164	90701	A	C,+T,T,G,-A	90663	1,5,8,13,16		0.999581
MRErprORF	9165	88528	T	-T,C,A,G	88482	24,7,6,9		0.99948
MRErprORF	9166	91603	G	A,C	91582	20,1		0.999771
MRErprORF	9167	85411	A	C,T,G	85370	10,14,17		0.99952
MRErprORF	9168	87951	C	T,A	87907	17,27		0.9995
		126598

## Sheet: C18
chrom	POS	TOTAL_DP	REF	ALT	REF_DP	ALT_DP		%REF_READS
MRErprORF	8783	91513	T	G,A,C	91487	1,3,22		0.999716
MRErprORF	8784	90533	A	G,T,C	90493	9,20,11		0.999558
MRErprORF	8785	92182	C	#NAME?	92147	27,29,6		0.99962
MRErprORF	8786	92558	A	C,-A,G,T	92502	8,22,18,8		0.999395
MRErprORF	8787	92635	A	C,-AC,T,+C,G	92598	5,1,17,7,14		0.999601
MRErprORF	8788	92928	C	+A,G,T,A,-C	92878	12,1,19,2,28		0.999462
MRErprORF	8789	91469	A	C,-A,G,+T,T,-ATT	91433	7,14,5,8,9,1		0.999606
MRErprORF	8790	91170	T	G,-T,-TT,-TTC,A,C	91130	1,19,1,1,4,14		0.999561
MRErprORF	8791	92368	T	+C,A,-TC,C	92344	10,6,4,14		0.99974
MRErprORF	8792	93080	C	-CAG,T,+A,-CA,A,-C	93028	1,25,17,1,2,23		0.999441
MRErprORF	8793	91975	A	-AGAAG,+G,-AGA,G,C,T,-AG,-A	91899	1,9,6,15,16,18,7,13		0.999174
MRErprORF	8794	87991	G	-GAAG,T,A,C,+A,-G	87926	1,37,10,5,30,12		0.999261
MRErprORF	8795	87082	A	G,-AA,T,-A,C	87022	7,1,16,26,10		0.999311
MRErprORF	8796	86674	A	T,-AG,C,G,+G	86618	12,1,30,13,20		0.999354
MRErprORF	8797	85773	G	-G,A,C,T	85708	18,10,4,33		0.999242
MRErprORF	8798	86140	G	T,C,A,+A	86084	41,1,14,14		0.99935
MRErprORF	8799	88004	A	G,+G,T,-A,C	87964	9,1,12,15,4		0.999545
MRErprORF	8800	90488	G	C,A,T	90381	1,26,80		0.998818
MRErprORF	8801	92699	T	A,C	92681	6,12		0.999806
MRErprORF	8802	91683	C	T,A,G,-CCA,-C	91570	32,59,9,1,12		0.998767
MRErprORF	8803	91786	C	#NAME?	91708	1,3,52,22		0.99915
MRErprORF	8804	88384	A	C,T,G	88359	5,13,7		0.999717
MRErprORF	8805	90452	C	A,T,+GAGA,-C	90439	2,8,1,3		0.999856
MRErprORF	8806	90364	C	G,A,T	90340	1,6,17		0.999734
MRErprORF	8807	90241	C	T,A,-CT	87766	2310,164,1		0.972573
MRErprORF	8808	92619	T	G,C,A	92575	2,30,12		0.999525
MRErprORF	8809	82844	G	+AAAC,T,+CA,A,C	82779	3,31,1,26,8		0.999215
MRErprORF	8810	91953	C	A,T,G	91921	5,26,1		0.999652
MRErprORF	8811	84329	A	G,+T,T,C	84279	8,1,18,24		0.999407
MRErprORF	8812	90330	C	T,A	90315	14,1		0.999834
MRErprORF	8813	91864	C	T,A	91849	10,5		0.999837
MRErprORF	8814	91759	T	G,-TG,-T,A,C	91723	1,2,1,6,26		0.999608
MRErprORF	8815	85718	G	-G,T,C,A	85657	17,29,3,12		0.999288
MRErprORF	8816	83122	G	T,C,A	83038	63,6,15		0.998989
MRErprORF	8817	92863	T	G,A,C,-T	92835	2,12,13,1		0.999698
MRErprORF	8818	92162	C	G,-C,T	92146	1,3,12		0.999826
MRErprORF	8819	92133	C	G,T,-CT,A	92087	7,15,2,22		0.999501
MRErprORF	8820	92512	T	-T,A,C,G	92460	1,8,41,2		0.999438
MRErprORF	8821	91761	C	-CCGTCTCAGAGGTGGTGCAGTGGCATTCTACATAC,-C,T,A	91737	1,1,4,18		0.999738
MRErprORF	8822	92408	C	T,A,G	92376	23,7,2		0.999654
MRErprORF	8823	91827	G	T,C,A,-G	91779	19,3,24,2		0.999477
MRErprORF	8824	91931	T	G,-T,A,C	91896	4,3,6,22		0.999619
MRErprORF	8825	92370	C	A,T,-CTCAGAGGTGGTGCAGTGGCATTCTACATA,G	92336	9,20,2,3		0.999632
MRErprORF	8826	92009	T	-T,A,C,G	65941	3,6,26055,4		0.71668
MRErprORF	8827	92834	C	G,A,T	92812	2,1,19		0.999763
MRErprORF	8828	92326	A	G,T,C	92275	16,11,24		0.999448
MRErprORF	8829	92549	G	T,A,C	92535	9,3,2		0.999849
MRErprORF	8830	92234	A	G,C,T,-A	92190	24,9,10,1		0.999523
MRErprORF	8831	92498	G	#NAME?	92473	2,9,14		0.99973
MRErprORF	8832	92244	G	C,A,T	92211	3,14,16		0.999642
MRErprORF	8833	91596	T	A,C,G	91570	9,15,2		0.999716
MRErprORF	8834	92552	G	C,A,-GGTGCAGTGGCATTCTACATACCC,T,-G	92521	4,8,1,8,10		0.999665
MRErprORF	8835	92508	G	A,C,T	92484	12,2,10		0.999741
MRErprORF	8836	92188	T	C,A	92154	28,6		0.999631
MRErprORF	8837	90753	G	C,A,T	90721	1,22,9		0.999647
MRErprORF	8838	92081	C	T,A,G,-C	92043	33,2,2,1		0.999587
MRErprORF	8839	90239	A	C,T,G	90197	17,15,10		0.999535
MRErprORF	8840	91620	G	A,T,-G	91603	10,6,1		0.999814
MRErprORF	8841	92787	T	G,-T,A,C	92760	6,6,2,13		0.999709
MRErprORF	8842	92242	G	-G,C,A,T	92202	7,6,14,13		0.999566
MRErprORF	8843	92175	G	T,A	92114	7,54		0.999338
MRErprORF	8844	92545	C	T	92521	24		0.999741
MRErprORF	8845	91906	A	T,C,G,+T	91865	15,18,8,3		0.999554
MRErprORF	8846	91141	T	G,A,C	91097	7,6,31		0.999517
MRErprORF	8847	90882	T	G,-TCTACATACCCGATCAGGCGAC,C,A	90857	2,1,16,6		0.999725
MRErprORF	8848	91435	C	G,A,T	91422	1,4,8		0.999858
MRErprORF	8849	92167	T	A,C,G	92130	11,25,1		0.999599
MRErprORF	8850	92027	A	G,-AC,C,-A,T	91993	5,1,7,1,20		0.999631
MRErprORF	8851	92263	C	G,T,A	92245	2,13,3		0.999805
MRErprORF	8852	91974	A	T,C,-AT,G	91933	15,10,1,15		0.999554
MRErprORF	8853	91646	T	A,C,G	91619	10,16,1		0.999705
MRErprORF	8854	92397	A	T,-A,C,+C,G	92371	3,2,8,4,13		0.999719
MRErprORF	8855	92300	C	G,-C,T,A	92275	1,6,8,10		0.999729
MRErprORF	8856	91278	C	-CCGATCAGGCGACTCTGTTGCGGGAGGCGGAGCAGAAGGAGCAGCAGAT,T,A,G,-CCGATCAGGCGACTCTGTTGCGGGAGGCGGAGCAGAAGGAGCAG	91246	2,6,19,3,2		0.999649
MRErprORF	8857	91513	C	+G,G,A,+AAAT,T	91461	2,2,37,2,13		0.999432
MRErprORF	8858	91455	G	-G,-GATCAGGCGACTCTGTTGCGGGAGGCGGAGCAGAAGGAGCAGCA,-GATCAGGCGACTCT,-GATCAGGCGACTCTGTTGCGGGAGGCGGAGCAGAAGGAGCAGCAGATCCTTCGCTTGCGGGAGTCACA,C,A,T	91401	2,14,4,3,2,22,7		0.99941
MRErprORF	8859	91618	A	T,C,G	91584	11,8,15		0.999629
MRErprORF	8860	89718	T	G,C,A,-TCAG	89697	1,10,8,2		0.999766
MRErprORF	8861	90752	C	G,-C,T,A	90726	1,1,15,9		0.999714
MRErprORF	8862	90645	A	G,-AGGCGACTCTGTTGCGGG,+G,T,C	90608	23,2,1,6,6		0.999592
MRErprORF	8863	86769	G	T,C,A,-G	86727	21,1,17,3		0.999516
MRErprORF	8864	86474	G	T,A,C	86439	10,23,2		0.999595
MRErprORF	8865	89084	C	G,T,A	89035	4,27,18		0.99945
MRErprORF	8866	89077	G	C,A,T	89037	4,16,20		0.999551
MRErprORF	8867	89895	A	C,T,G	89869	10,10,6		0.999711
MRErprORF	8868	90754	C	+T,T,-CT,A	90730	2,10,6,8		0.999736
MRErprORF	8869	106309	T	A,C,G	106211	9,43,46		0.999078
MRErprORF	8870	112647	C	A,T,G	112621	14,8,4		0.999769
MRErprORF	8871	114895	T	G,C,A	114777	78,25,15		0.998973
MRErprORF	8872	112822	G	T,-GTTGC,A,C,+T,-G	112790	8,1,17,4,1,2		0.999716
MRErprORF	8873	101930	T	G,-TTGCGGGAGGCGGAGCAGAAGGAGCAGCAGATCCTTCGC,-T,C,A	101830	50,12,2,28,8		0.999019
MRErprORF	8874	111691	T	A,C,G	111644	6,29,12		0.999579
MRErprORF	8875	120197	G	T,A,C,-G	120165	12,11,4,5		0.999734
MRErprORF	8876	111208	C	T,A,G,+G	111124	66,9,9,2		0.999245
MRErprORF	8877	134324	G	-G,C,A,T	134268	23,4,13,16		0.999583
MRErprORF	8878	136282	G	A,C,T,-GGAGGCGGAGCAGAAGGAGCAGCAGATCCTTCGCTTGCGGGAGTCACAGT	136242	20,3,13,4		0.999706
MRErprORF	8879	128682	G	A,C,T	128639	15,4,24		0.999666
MRErprORF	8880	118459	A	C,T,-A,G	118408	18,5,9,19		0.999569
MRErprORF	8881	136354	G	A,T,-G	136325	12,16,1		0.999787
MRErprORF	8882	137763	G	-GCGGAGCAGAAGGAGCAGCAGATCCTTCGCTT,-GC,T,C,A	137714	8,2,17,6,16		0.999644
MRErprORF	8883	121941	C	G,-C,T,A	121870	3,7,45,16		0.999418
MRErprORF	8884	132624	G	-G,T,A,C	132585	1,13,23,2		0.999706
MRErprORF	8885	125446	G	C,A,T	125404	5,18,19		0.999665
MRErprORF	8886	110210	A	C,T,-AGCAGAAGGAGC,G	110113	8,22,29,38		0.99912
MRErprORF	8887	138309	G	A,C,T	138282	12,4,11		0.999805
MRErprORF	8888	126982	C	T,A,G,-CAGAAGGAGCAGCAGATCCTTCGCTTGCGGGAGTCA	126937	27,10,2,6		0.999646
MRErprORF	8889	134281	A	T,C,+TT,G,-AGA	134232	12,2,1,34,1		0.999635
MRErprORF	8890	136910	G	C,A,T,-G	136881	6,8,14,1		0.999788
MRErprORF	8891	141555	A	G,C,-A,T	141506	18,10,9,12		0.999654
MRErprORF	8892	144986	A	G,T,C	144934	28,20,4		0.999641
MRErprORF	8893	134264	G	-G,T,C,A	134231	2,21,2,8		0.999754
MRErprORF	8894	136406	G	T,C,A	136358	23,8,17		0.999648
MRErprORF	8895	108839	A	C,-AGC,T,G	108803	5,2,16,13		0.999669
MRErprORF	8896	136118	G	T,A,C	136095	14,6,3		0.999831
MRErprORF	8897	132690	C	T,A,G	132636	35,13,6		0.999593
MRErprORF	8898	135154	A	T,C,G	135085	16,11,42		0.999489
MRErprORF	8899	134245	G	T,A	134215	16,14		0.999777
MRErprORF	8900	130059	C	T,A,G	130026	11,21,1		0.999746
MRErprORF	8901	126911	A	T,-AG,C,G	126854	10,1,14,32		0.999551
MRErprORF	8902	131762	G	A,C,T	131737	9,8,8		0.99981
MRErprORF	8903	121114	A	G,C,T	121082	12,5,15		0.999736
MRErprORF	8904	123655	T	-T,C,A,G	123579	1,47,8,20		0.999385
MRErprORF	8905	134609	C	T,A	134583	14,12		0.999807
MRErprORF	8906	125716	C	-CTT,G,+T,-CTTCGCTTGCGGGAGTCACAGTGGAGATTCCTGGCCACCGTCGTCCTGGAAACCCTGCGCCAGTACA,-CTTCG,T,A	125639	6,2,4,6,6,45,12		0.999388
MRErprORF	8907	121945	T	A,C,-T,G	121848	13,20,10,54		0.999205
MRErprORF	8908	138762	T	G,A,C	138694	16,9,43		0.99951
MRErprORF	8909	133197	C	T,A,G	133140	16,36,5		0.999572
MRErprORF	8910	138222	G	T,C,A	138173	31,1,17		0.999645
MRErprORF	8911	122988	C	G,T,A	122959	3,13,13		0.999764
MRErprORF	8912	134395	T	A,C,-T,G	134281	2,11,10,91		0.999152
MRErprORF	8913	141045	T	G,C,A	140990	30,16,9		0.99961
MRErprORF	8914	150965	G	C,A,T,-G	150910	1,28,21,5		0.999636
MRErprORF	8915	130043	C	G,T,A	129957	3,68,15		0.999339
MRErprORF	8916	149757	G	-G,C,A,T	149631	35,4,48,39		0.999159
MRErprORF	8917	153390	G	C,A,T	153367	1,6,16		0.99985
MRErprORF	8918	149921	G	A,C,T	149881	9,4,27		0.999733
MRErprORF	8919	141202	A	C,T,G	141143	7,30,22		0.999582
MRErprORF	8920	155333	G	A,C,T	155306	5,2,20		0.999826
MRErprORF	8921	147179	T	A,C,G	147074	20,44,41		0.999287
MRErprORF	8922	145562	C	G,-CA,T,A	145494	1,10,31,26		0.999533
MRErprORF	8923	149806	A	-ACAGTGGAGATTCCTGGCCACCGTCGTCCTGGAAACCCTGCGCCAGT,G,C,T	149719	4,32,29,22		0.999419
MRErprORF	8924	151645	C	#NAME?	151604	12,10,19		0.99973
MRErprORF	8925	153200	A	C,T,-A,G,+T	153139	24,12,1,24,1		0.999602
MRErprORF	8926	155604	G	C,A,T,-GTG	155556	1,15,28,4		0.999692
MRErprORF	8927	156446	T	-TGGAGATTCCTGGCCACCGTCGTCC,G,A,C	156349	3,24,15,55		0.99938
MRErprORF	8928	153560	G	T,C,A,-G	153448	75,6,18,13		0.999271
MRErprORF	8929	155148	G	-GA,T,C,A	155108	4,25,2,9		0.999742
MRErprORF	8930	145674	A	G,-AGATTCCTGGCCACCGTCGTCCTGGAAACCCTGCGCCAGTACACTTCAT,-A,T,C	145615	31,2,1,19,6		0.999595
MRErprORF	8931	155864	G	C,A,T,-G	155831	5,12,10,6		0.999788
MRErprORF	8932	150253	A	C,T,+T,G	150211	9,19,2,14		0.99972
MRErprORF	8933	150415	T	G,C,A	150330	45,33,7		0.999435
MRErprORF	8934	153325	T	G,C,A	153241	39,34,11		0.999452
MRErprORF	8935	157432	C	#NAME?	157387	2,1,30,14		0.999714
MRErprORF	8936	158946	C	G,T,A	158871	4,36,35		0.999528
MRErprORF	8937	157420	T	G,+G,-T,C,A	157048	36,2,6,315,15		0.997637
MRErprORF	8938	156861	G	-G,T,A,C	156742	10,66,34,9		0.999241
MRErprORF	8939	158281	G	A,C,T	158188	54,8,31		0.999412
MRErprORF	8940	157570	C	-C,-CCA,G,A,T	157511	9,2,6,10,32		0.999626
MRErprORF	8941	156794	C	T,A,G	156720	34,36,4		0.999528
MRErprORF	8942	159790	A	G,+C,T,C	159732	19,1,33,6		0.999637
MRErprORF	8943	159311	C	G,T,A	157109	2,2191,9		0.986178
MRErprORF	8944	158927	C	#NAME?	158837	1,3,26,61		0.999434
MRErprORF	8945	157829	G	-G,-GTCGTCCTGGAAACCCTGCGCCAGTACACTTCAT,+T,A,T	157761	2,2,1,43,21		0.999569
MRErprORF	8946	153790	T	G,A,C	153720	42,15,13		0.999545
MRErprORF	8947	159024	C	#NAME?	158959	3,7,23,32		0.999591
MRErprORF	8948	160958	G	-G,T,C,A	160887	4,19,5,43		0.999559
MRErprORF	8949	154002	T	A,C,G	153911	12,43,36		0.999409
MRErprORF	8950	162727	C	A,T,-C,G	162662	20,37,2,6		0.999601
MRErprORF	8951	164057	C	A,T,G	164007	32,16,2		0.999695
MRErprORF	8952	163050	T	A,C,-T,+G,G	162952	16,44,6,1,32		0.999399
MRErprORF	8953	165360	G	-G,T,A,C	165251	15,55,34,5		0.999341
MRErprORF	8954	166868	G	T,C,A,+A	166792	18,7,51,22		0.999545
MRErprORF	8955	162262	A	G,C,-A,T	162209	20,5,20,8		0.999673
MRErprORF	8956	164715	A	G,C,T	164661	25,13,16		0.999672
MRErprORF	8957	164548	A	C,T,+C,G	164502	15,18,3,13		0.99972
MRErprORF	8958	165838	C	-C,T,A	165796	6,14,22		0.999747
MRErprORF	8959	163609	C	G,T,A	163554	2,14,39		0.999664
MRErprORF	8960	161949	C	A,T,G	161912	25,7,5		0.999772
MRErprORF	8961	160392	T	G,A,C,-T	160289	41,9,51,2		0.999358
MRErprORF	8962	164038	G	C,A,T,-GC	164001	3,21,9,4		0.999774
MRErprORF	8963	162135	C	T,A,G	162024	80,27,4		0.999315
MRErprORF	8964	166181	G	+CCCT,T,C,A,+ATT	166102	1,25,16,38,2		0.999525
MRErprORF	8965	165176	C	T,A,G,-C	165117	25,22,4,8		0.999643
MRErprORF	8966	162454	C	G,A,T	162392	6,35,21		0.999618
MRErprORF	8967	169781	A	G,-A,T,C	169722	27,3,23,6		0.999652
MRErprORF	8968	170224	G	T,C,A	170150	24,7,43		0.999565
MRErprORF	8969	171034	T	G,-T,A,C	170974	24,2,12,22		0.999649
MRErprORF	8970	168924	A	-AC,C,-A,T,G	168872	2,10,4,17,19		0.999692
MRErprORF	8971	167852	C	T,A,G	167797	34,17,4		0.999672
MRErprORF	8972	167480	A	G,C,T	167415	23,18,24		0.999612
MRErprORF	8973	166901	C	T,A	166870	15,16		0.999814
MRErprORF	8974	164039	T	G,-T,C,A	163898	52,5,67,17		0.99914
MRErprORF	8975	165919	T	A,C,G	165848	16,36,19		0.999572
MRErprORF	8976	167241	C	A,T,G	167203	16,18,4		0.999773
MRErprORF	8977	167393	A	G,C,T,-A	167360	13,5,11,4		0.999803
MRErprORF	8978	169248	T	A,C,G	169163	13,34,38		0.999498
MRErprORF	8979	172138	G	T,C,A	172076	36,4,22		0.99964
MRErprORF	8980	165852	T	G,A,C	165801	17,15,19		0.999692
MRErprORF	8981	163629	C	T,A	163592	17,20		0.999774
MRErprORF	8982	162018	A	G,C,T	161967	12,12,27		0.999685
MRErprORF	8983	159904	T	A,C,G	159811	2,60,31		0.999418
MRErprORF	8984	169425	C	A,T,-CCG,-C,G	169360	22,34,1,2,6		0.999616
MRErprORF	8985	169777	C	A,T,G	169696	32,48,1		0.999523
MRErprORF	8986	170205	G	A,C,T	170161	26,2,16		0.999741
MRErprORF	8987	167034	A	T,-A,C,G	166978	18,3,15,20		0.999665
MRErprORF	8988	163746	A	G,C	163709	19,18		0.999774
MRErprORF	8989	166371	G	-G,A,C,T	166334	2,12,6,17		0.999778
MRErprORF	8990	166100	A	C,T,G	166033	13,32,22		0.999597
MRErprORF	8991	169673	C	A,T	169634	26,13		0.99977
MRErprORF	8992	169187	C	T,A,G	169123	28,34,2		0.999622
MRErprORF	8993	170167	G	C,A,T,-G	170060	6,61,38,2		0.999371
MRErprORF	8994	167184	G	T,A,C	167131	22,17,14		0.999683
MRErprORF	8995	166251	A	G,C,T,-A	166182	33,13,13,10		0.999585
MRErprORF	8996	169276	A	G,-AG,T,C	169204	32,2,17,21		0.999575
MRErprORF	8997	168793	G	+A,A,C,T	168748	4,21,2,22		0.999733
MRErprORF	8998	166918	A	G,C,-A,T	166845	34,9,14,16		0.999563
MRErprORF	8999	170770	A	G,T,C	170716	21,16,17		0.999684
MRErprORF	9000	168473	A	+G,G,C,T	168409	1,38,19,7		0.99962
MRErprORF	9001	170133	G	A,T	170099	19,15		0.9998
MRErprORF	9002	166112	T	C,A,-T,G	166020	46,18,4,24		0.999446
MRErprORF	9003	167772	C	A,T,-C	167715	32,20,5		0.99966
MRErprORF	9004	168286	C	A,T,G	168155	71,47,13		0.999222
MRErprORF	9005	168957	G	T,C,A	168870	30,5,52		0.999485
MRErprORF	9006	167085	G	T,+GT,A,C	166990	30,1,62,3		0.999431
MRErprORF	9007	167786	C	A,T,+A,G	167721	25,38,20,2		0.999613
MRErprORF	9008	169168	A	G,C,-A,T	169072	39,18,22,17		0.999433
MRErprORF	9009	170751	A	C,T,G	170697	24,13,17		0.999684
MRErprORF	9010	165399	A	+T,G,T,C	165334	4,21,16,28		0.999607
MRErprORF	9011	164268	T	C,A,-T,G,+AGTG	164216	24,5,1,22,1		0.999683
MRErprORF	9012	164810	A	G,T,-ATCGCAAGCC,C	164763	9,16,6,16		0.999715
MRErprORF	9013	163103	T	G,C,A	163036	22,34,11		0.999589
MRErprORF	9014	170065	C	G,A,T	170000	4,22,39		0.999618
MRErprORF	9015	167730	G	A,C,T	167626	75,9,20		0.99938
MRErprORF	9016	165025	C	T,A,G,-C	164982	20,18,2,3		0.999739
MRErprORF	9017	165209	A	G,C,T,-A	165156	18,12,11,12		0.999679
MRErprORF	9018	164950	A	G,T,C	164921	5,8,16		0.999824
MRErprORF	9019	165607	G	C,A,T,-G	165543	2,32,23,7		0.999614
MRErprORF	9020	165158	C	T,A,-C	165076	48,32,2		0.999504
MRErprORF	9021	161717	C	A,T,+A	161651	31,35,1		0.999592
MRErprORF	9022	170237	A	C,T,G	170202	4,13,18		0.999794
MRErprORF	9023	168606	T	G,C,A	168551	11,23,21		0.999674
MRErprORF	9024	167235	C	T,A,-CG,G	167161	43,25,4,2		0.999558
MRErprORF	9025	166260	G	-G,A,C,T,+AACT	166159	6,66,13,16,1		0.999393
MRErprORF	9026	166378	C	A,T,G	166328	24,25,1		0.999699
MRErprORF	9027	169200	A	T,-A,C,G	169137	15,12,8,28		0.999628
MRErprORF	9028	169583	A	G,T,C	169548	11,16,8		0.999794
MRErprORF	9029	168638	T	G,C	168581	29,28		0.999662
MRErprORF	9030	171214	A	G,-A,T,C	171134	36,1,21,22		0.999533
MRErprORF	9031	167635	C	G,-C,T,A	167555	5,19,21,35		0.999523
MRErprORF	9032	168272	C	G,T,A	168199	1,21,51		0.999566
MRErprORF	9033	169999	C	G,T,A	169929	4,25,41		0.999588
MRErprORF	9034	167157	A	G,+AAT,T,C	167113	22,1,9,13		0.999737
MRErprORF	9035	165557	T	C,A,G	165457	52,14,34		0.999396
MRErprORF	9036	166916	A	-AC,C,T,G	166862	2,21,10,21		0.999676
MRErprORF	9037	168880	C	G,T,A	168800	4,42,34		0.999526
MRErprORF	9038	165587	G	#NAME?	165531	11,25,20		0.999662
MRErprORF	9039	165058	A	C,T,G	165017	12,13,16		0.999752
MRErprORF	9040	164618	T	-TGTTCCAGATTACGCTGGATCCCAGC,A,C,G	164568	1,4,23,22		0.999696
MRErprORF	9041	164217	G	A,-GTTCCA,T,-G,+T	164145	17,32,19,4,2		0.999562
MRErprORF	9042	161544	T	G,-T,A,C	161465	26,3,11,39		0.999511
MRErprORF	9043	164428	T	A,C,G	164346	9,26,47		0.999501
MRErprORF	9044	163651	C	-C,G,A,T	163571	5,1,53,21		0.999511
MRErprORF	9045	166629	C	A,T,G	166567	46,10,6		0.999628
MRErprORF	9046	167006	A	G,T,-AG,C	166921	40,12,4,29		0.999491
MRErprORF	9047	166248	G	-G,-GATTACGCTGGATCCCAGCT,-GATTAC,-GATTACGCTG,C,A,-GATTACGCTGGATCCCAGCTGTTGAATTTTGACCTTCTTAAGCTTGCGGGAGACGTC,T	166132	2,70,2,3,2,7,1,29		0.999302
MRErprORF	9048	162700	A	C,T,G	162664	16,12,8		0.999779
MRErprORF	9049	163315	T	G,C,A,-T	163259	23,22,6,5		0.999657
MRErprORF	9050	162913	T	G,C	162850	33,30		0.999613
MRErprORF	9051	169154	A	G,T,-A,C	169105	14,15,4,16		0.99971
MRErprORF	9052	168474	C	G,A,T	168383	6,32,53		0.99946
MRErprORF	9053	161856	G	-G,T,C,A	161748	6,14,3,85		0.999333
MRErprORF	9054	162923	C	G,T,A	162892	2,21,8		0.99981
MRErprORF	9055	160592	T	A,C,G	160532	5,32,23		0.999626
MRErprORF	9056	157727	G	T,A,C,-G	157669	23,20,2,13		0.999632
MRErprORF	9057	149096	G	A,T	149065	15,16		0.999792
MRErprORF	9058	156564	A	C,-A,T,G	156518	6,4,12,24		0.999706
MRErprORF	9059	153368	T	A,C,G,+C	153317	3,32,16,2		0.999667
MRErprORF	9060	160285	C	A,T,-C,G	160180	33,34,32,6		0.999345
MRErprORF	9061	164029	C	T,A,G	163977	12,39,1		0.999683
MRErprORF	9062	164591	C	A,T	164528	45,18		0.999617
MRErprORF	9063	164722	A	G,T,C	164680	23,14,5		0.999745
MRErprORF	9064	163163	G	T,A	163129	12,22		0.999792
MRErprORF	9065	159861	C	T,A	159830	12,19		0.999806
MRErprORF	9066	155853	T	A,C,-TG,G	155787	8,47,1,10		0.999577
MRErprORF	9067	161381	G	-G,+T,C,A,T	161338	7,8,11,7,18		0.999734
MRErprORF	9068	158888	T	A,C,-T,G	158820	4,45,10,9		0.999572
MRErprORF	9069	159326	T	C,A,G	159281	30,5,10		0.999718
MRErprORF	9070	157052	G	A,T,-G	157021	12,15,4		0.999803
MRErprORF	9071	157715	A	C,-A,T,G	157672	11,2,15,15		0.999727
MRErprORF	9072	152699	A	+T,G,C,T	152634	10,18,37,10		0.999574
MRErprORF	9073	159623	T	-TT,-T,C,A,G,+A,-TTTTGACCTTC	159525	4,40,22,21,10,3,1		0.999386
MRErprORF	9074	158115	T	G,+G,C,A	158044	28,6,31,12		0.999551
MRErprORF	9075	154757	T	G,C,A	154694	18,33,12		0.999593
MRErprORF	9076	158250	T	A,C,G,+G	158220	5,22,3,1		0.99981
MRErprORF	9077	149026	G	-G,A,C,T	148979	3,21,6,17		0.999685
MRErprORF	9078	148914	A	C,T,G	148862	7,18,27		0.999651
MRErprORF	9079	157532	C	G,+A,A,T	157498	3,1,13,18		0.999784
MRErprORF	9080	153987	C	T,A	153958	11,18		0.999812
MRErprORF	9081	156449	T	G,-T,A,C	156404	11,5,6,23		0.999712
MRErprORF	9082	154642	T	G,C,A	154570	14,50,8		0.999534
MRErprORF	9083	90702	C	A,T	90686	2,14		0.999824
MRErprORF	9084	89436	T	G,-T,A,C	89378	15,3,13,27		0.999351
MRErprORF	9085	90022	T	C,A,G	89990	10,8,14		0.999645
MRErprORF	9086	90140	A	G,-A,T	90116	13,2,9		0.999734
MRErprORF	9087	88512	A	T,C,G	88495	1,6,10		0.999808
MRErprORF	9088	89708	G	T,A,+T	89686	8,14,1		0.999755
MRErprORF	9089	89467	C	A,T,-CTT	89455	3,8,1		0.999866
MRErprORF	9090	87897	T	G,A,C,-T	87836	33,3,17,8		0.999306
MRErprORF	9091	87558	T	G,-TG,C,A	87492	39,1,25,1		0.999246
MRErprORF	9092	89044	G	-G,T,A,C	89016	5,9,12,2		0.999686
MRErprORF	9093	89735	C	+G,-C,G,A,T	89660	1,1,8,8,58		0.999164
MRErprORF	9094	90368	G	T,A,-G	90312	23,24,9		0.99938
MRErprORF	9095	90495	G	T,C,A	90470	12,3,10		0.999724
MRErprORF	9096	89720	G	T,A	89688	17,15		0.999643
MRErprORF	9097	89061	A	G,C,T,-A	89024	20,7,9,1		0.999585
MRErprORF	9098	90638	G	T,C,A	90617	9,2,10		0.999768
MRErprORF	9099	90021	A	G,T	89998	17,6		0.999745
MRErprORF	9100	90090	C	T,A	90033	18,39		0.999367
MRErprORF	9101	90573	G	C,A,T	90526	6,28,13		0.999481
MRErprORF	9102	89868	T	-TC,G,A,C	89826	1,23,4,14		0.999533
MRErprORF	9103	90213	C	T,A	90192	13,8		0.999767
MRErprORF	9104	89750	G	+GAC,C,A,T	89716	1,5,18,11		0.999621
MRErprORF	9105	89317	A	T,C,G	89294	13,2,8		0.999742
MRErprORF	9106	90041	G	T,A,C	90025	8,7,1		0.999822
MRErprORF	9107	89229	T	G,A,C	89161	16,17,35		0.999238
MRErprORF	9108	88565	C	A,T,-C,G	88540	13,9,2,1		0.999718
MRErprORF	9109	88480	C	T,A,G	88446	15,16,3		0.999616
MRErprORF	9110	87362	A	G,C,T	87340	9,2,11		0.999748
MRErprORF	9111	86079	A	T,G	86066	3,10		0.999849
MRErprORF	9112	89228	C	-C,T,A	89193	1,15,19		0.999608
MRErprORF	9113	79081	C	G,A,T	79023	3,47,8		0.999267
MRErprORF	9114	89414	C	A,T	89398	9,7		0.999821
MRErprORF	9115	89395	T	C,A,+G,G	89347	23,7,3,18		0.999463
MRErprORF	9116	90637	G	T,A,C,-G	90605	6,11,2,13		0.999647
MRErprORF	9117	87608	G	T,C,A	87523	72,4,9		0.99903
MRErprORF	9118	89878	G	+C,C,A,T	89845	1,5,19,9		0.999633
MRErprORF	9119	79646	C	T,A,G,-C	79594	12,30,4,6		0.999347
MRErprORF	9120	76982	C	G,T,A	76840	3,17,122		0.998155
MRErprORF	9121	88565	C	T,A	88535	9,21		0.999661
MRErprORF	9122	90683	T	C,A,-T,G	90630	17,8,1,27		0.999416
MRErprORF	9123	91459	C	G,-CA,-C,T,A	91423	10,1,1,15,9		0.999606
MRErprORF	9124	91299	A	C,T,G	91268	3,4,24		0.99966
MRErprORF	9125	92270	G	+T,C,A,T	92248	1,4,14,4		0.999762
MRErprORF	9126	81044	C	A,T,-CA,G	81008	16,15,2,3		0.999556
MRErprORF	9127	89087	A	G,-A,T,-AG	89058	19,1,8,1		0.999674
MRErprORF	9128	90103	G	A,C,T	90053	41,3,6		0.999445
MRErprORF	9129	77538	C	A,T,G	77468	49,20,1		0.999097
MRErprORF	9130	91034	A	G,+C,T	91023	3,4,8		0.999879
MRErprORF	9131	84450	C	A,T,-C,G	84392	30,13,13,2		0.999313
MRErprORF	9132	89867	C	G,T,A	89844	2,17,4		0.999744
MRErprORF	9133	88029	C	T,A	88013	7,9		0.999818
MRErprORF	9134	81677	C	G,+T,T,A	81647	5,1,11,14		0.999633
MRErprORF	9135	78964	T	A,C,G	78912	12,15,25		0.999341
MRErprORF	9136	90975	C	T,A,G	90954	11,8,2		0.999769
MRErprORF	9137	89032	G	T,A,C,+T	89016	2,13,1,1		0.99982
MRErprORF	9138	79392	T	A,C,-T,G	79317	6,17,5,47		0.999055
MRErprORF	9139	80550	T	G,C,A	80482	46,21,1		0.999156
MRErprORF	9140	90534	G	#NAME?	90488	1,9,36		0.999492
MRErprORF	9141	77402	C	T,A,G	77361	18,22,1		0.99947
MRErprORF	9142	91857	A	C,-A,T,G	91828	1,4,14,10		0.999684
MRErprORF	9143	92037	G	T,C,A	92013	1,4,19		0.999739
MRErprORF	9144	87611	C	A,T,-C,G	87580	7,20,3,1		0.999646
MRErprORF	9145	68436	C	T,A,G	68399	13,21,3		0.999459
MRErprORF	9146	89618	A	T,C,-AT,G,+T	89589	8,1,1,19,1		0.999676
MRErprORF	9147	80257	T	A,C,G	80229	3,13,12		0.999651
MRErprORF	9148	87125	G	A,T	87109	13,3		0.999816
MRErprORF	9149	79441	T	G,C,A	79395	27,14,5		0.999421
MRErprORF	9150	91514	G	A,C,T	91456	53,1,4		0.999366
MRErprORF	9151	89088	C	A,T,G	88893	163,31,1		0.997811
MRErprORF	9152	88587	A	G,+T,T,C	88561	14,17,11,1		0.999707
MRErprORF	9153	84428	T	G,+C,-T,A,C	84376	25,17,2,13,12		0.999384
MRErprORF	9154	80164	C	A,T,-C	80040	61,18,45		0.998453
MRErprORF	9155	90501	C	+T,+G,T,-CTGGG,A	90437	15,2,20,2,42		0.999293
MRErprORF	9156	86469	T	C,A,-TGGG,-T,+G,G	86388	12,5,6,28,12,30		0.999063
MRErprORF	9157	91763	G	-GGG,-GG,-G,T,-GGGAA,-GGGA,A,C	91635	5,15,62,3,1,1,40,1		0.998605
MRErprORF	9158	91485	G	A,C,T	91441	18,3,23		0.999519
MRErprORF	9159	91291	G	C,A,T,+A	91263	6,16,6,15		0.999693
MRErprORF	9160	92056	A	-A,T,C,G	92002	39,9,1,5		0.999413
MRErprORF	9161	88271	A	G,T,C	88233	30,7,1		0.99957
MRErprORF	9162	90963	A	G,+T,T,C	90947	5,17,10,1		0.999824
MRErprORF	9163	81193	T	G,+A,C,A,-T	81108	52,5,8,2,23		0.998953
MRErprORF	9164	89429	A	C,T,-A,G,+T	89392	4,2,20,11,6		0.999586
MRErprORF	9165	87445	T	G,-T,A,C	87391	4,19,10,21		0.999382
MRErprORF	9166	90437	G	T,A,C	90410	1,24,2		0.999701
MRErprORF	9167	82949	A	T,C,G	82917	6,13,13		0.999614
MRErprORF	9168	86481	C	G,T,A	86445	3,18,15		0.999584
Average		125613

## Sheet: C19
chrom	POS	TOTAL_DP	REF	ALT	REF_DP	ALT_DP		%REF_READS
MRErprORF	8783	93773	T	G,C,A	93753	3,9,8		0.999787
MRErprORF	8784	92536	A	T,C,G	92496	18,10,12		0.999568
MRErprORF	8785	94242	C	#NAME?	94204	10,37,1		0.999597
MRErprORF	8786	94446	A	-A,C,T,G	94394	25,12,8,7		0.999449
MRErprORF	8787	94603	A	T,G,C,+C,-AC	94567	16,11,7,1,2		0.999619
MRErprORF	8788	94872	C	-C,+A,T,A	94826	19,7,26,1		0.999515
MRErprORF	8789	93211	A	+T,C,-A,T,G,-AT	93151	3,20,13,13,12,2		0.999356
MRErprORF	8790	92997	T	A,C,G,-T,-TTC	92965	3,20,1,7,1		0.999656
MRErprORF	8791	94126	T	-TCAGA,A,-TC,C,+C,-TCA,G	94105	1,7,3,8,4,1,1		0.999777
MRErprORF	8792	94982	C	A,+A,-C,-CAG,-CAGA,T	94940	1,31,15,1,1,24		0.999558
MRErprORF	8793	93744	A	+G,C,G,-A,T,-AG	93666	4,24,20,19,9,6		0.999168
MRErprORF	8794	89949	G	A,+A,C,-GAAG,-G,+C,T	89885	15,28,2,2,9,1,36		0.999288
MRErprORF	8795	88657	A	C,T,-A,G	88594	12,16,29,6		0.999289
MRErprORF	8796	87078	A	+G,C,T,G	87023	19,32,13,10		0.999368
MRErprORF	8797	88172	G	C,A,T,-G	88091	3,19,40,19		0.999081
MRErprORF	8798	88766	G	T,+A,C,A	88703	41,8,1,21		0.99929
MRErprORF	8799	89179	A	C,+G,-A,G,T	89125	11,6,10,15,18		0.999394
MRErprORF	8800	92684	G	A,C,-G,T	92563	19,1,5,96		0.998694
MRErprORF	8801	94653	T	C,A	94632	17,4		0.999778
MRErprORF	8802	93888	C	-CCA,A,-C,T,G,-CC	93786	3,46,12,31,9,1		0.998914
MRErprORF	8803	93868	C	#NAME?	93796	3,18,51		0.999233
MRErprORF	8804	90488	A	C,T,G	90465	7,7,9		0.999746
MRErprORF	8805	92246	C	A,-C,T,+GAGA	92222	6,5,13,2		0.99974
MRErprORF	8806	92221	C	G,T,A	92202	2,10,7		0.999794
MRErprORF	8807	92281	C	#NAME?	89753	2, 2376, 150		0.972605
MRErprORF	8808	94564	T	C,A,G,-T	94518	39,1,2,4		0.999514
MRErprORF	8809	83728	G	C,A,T	83657	5,40,26		0.999152
MRErprORF	8810	93885	C	A,G,T	93855	4,2,24		0.99968
MRErprORF	8811	86462	A	G,T,C,+T	86406	12,19,25,1		0.999352
MRErprORF	8812	92277	C	-C,A,T,G	92261	1,5,9,1		0.999827
MRErprORF	8813	93832	C	T,A	93817	12,3		0.99984
MRErprORF	8814	93670	T	A,C,-TGGTCCTCCGTCTCAGAGGTGGTGCAG,G,-TG	93626	5,31,2,4,2		0.99953
MRErprORF	8815	87675	G	-G,T,A,C	87619	7,25,21,3		0.999361
MRErprORF	8816	85086	G	T,C,A	84995	68,6,17		0.99893
MRErprORF	8817	94733	T	A,C,G	94701	8,21,3		0.999662
MRErprORF	8818	94149	C	A,G,T	94136	1,3,9		0.999862
MRErprORF	8819	94161	C	T,A	94126	16,19		0.999628
MRErprORF	8820	94407	T	-T,G,A,C	94356	4,6,7,34		0.99946
MRErprORF	8821	93711	C	-CC,T,-C,A	93695	1,10,1,4		0.999829
MRErprORF	8822	94302	C	A,T,G	94263	7,30,2		0.999586
MRErprORF	8823	93727	G	A,T	93682	31,14		0.99952
MRErprORF	8824	93794	T	A,C	93765	6,23		0.999691
MRErprORF	8825	94331	C	T,G,A	94313	8,2,8		0.999809
MRErprORF	8826	94231	T	G,A,C	94195	3,5,28		0.999618
MRErprORF	8827	94811	C	G,T,A	94790	1,15,5		0.999779
MRErprORF	8828	94324	A	T,G,C	94271	8,22,23		0.999438
MRErprORF	8829	94301	G	-GAGGTGGTGCAGTGGCATTCTACATACCCGATCAGGCGACTCT,T,C,A	94287	1,10,1,2		0.999852
MRErprORF	8830	94296	A	G,T,C	94257	24,8,7		0.999586
MRErprORF	8831	94346	G	A,C,-G,T	94313	10,4,1,18		0.99965
MRErprORF	8832	94097	G	T,A	94076	13,8		0.999777
MRErprORF	8833	93736	T	G,-T,C,A	93720	3,1,8,4		0.999829
MRErprORF	8834	94482	G	T,-GGTGCAGTGGCATTCTACATACCCG,-G,C,A	94446	14,2,6,5,9		0.999619
MRErprORF	8835	94286	G	T,A,C	94250	18,16,2		0.999618
MRErprORF	8836	93883	T	C,A,G	93852	18,10,3		0.99967
MRErprORF	8837	92704	G	T,-G,C,A	92671	6,1,3,23		0.999644
MRErprORF	8838	93989	C	T,A	93960	22,7		0.999691
MRErprORF	8839	92316	A	T,G,C	92257	15,23,21		0.999361
MRErprORF	8840	93211	G	T,A	93197	7,7		0.99985
MRErprORF	8841	94838	T	C,A,G	94819	14,3,2		0.9998
MRErprORF	8842	94262	G	T,-G,C,A	94239	3,6,3,11		0.999756
MRErprORF	8843	94182	G	+T,C,A,T	94160	1,2,14,6		0.999766
MRErprORF	8844	93949	C	T,A,-C	20862	73074,12,1		0.222057
MRErprORF	8845	93512	A	G,T,-AT,C	93491	3,5,1,12		0.999775
MRErprORF	8846	93035	T	C,A,G,-T	93004	16,5,9,1		0.999667
MRErprORF	8847	92776	T	A,C,-TC,G	92746	5,22,1,2		0.999677
MRErprORF	8848	93406	C	A,-C,T,G	93388	5,1,9,3		0.999807
MRErprORF	8849	94070	T	A,C,-T,G	94017	13,35,1,4		0.999437
MRErprORF	8850	93981	A	C,G,T	93947	9,14,11		0.999638
MRErprORF	8851	94140	C	G,T,A	94119	2,14,5		0.999777
MRErprORF	8852	93915	A	T,G,C,-AT	93886	6,10,8,5		0.999691
MRErprORF	8853	93565	T	G,A,C	93541	1,2,21		0.999743
MRErprORF	8854	94226	A	C,T,G	94199	6,13,8		0.999713
MRErprORF	8855	94125	C	-C,A,T	94102	2,6,15		0.999756
MRErprORF	8856	93200	C	A,-CCGATCAGGCGACTCTGTTGCGGGAGGCGGAGCAGAAGGAGCAG,T,-CCGATCAGGCGACTCTGTTGCGGGAGGCGGAGCAGAAGGAGCAGCAGAT,G	93145	31,6,13,3,2		0.99941
MRErprORF	8857	93421	C	#NAME?	93367	1,36,4,14		0.999422
MRErprORF	8858	93303	G	T,-GATCAGGCGACTCTGTTGCGG,A,C,-GATCAGGCGACTCTGTTGCGGGAGGCGGAGCAGAAGGAGCAGCA	93261	14,2,15,2,9		0.99955
MRErprORF	8859	93558	A	G,T,C	93533	4,13,8		0.999733
MRErprORF	8860	91589	T	C,A	91567	12,10		0.99976
MRErprORF	8861	93915	C	T,A	93889	9,17		0.999723
MRErprORF	8862	93914	A	T,-A,G,C,-AGGCGACTCTGTTGCGGG	93866	9,3,18,10,8		0.999489
MRErprORF	8863	89994	G	A,C,-G,T	89961	12,4,5,12		0.999633
MRErprORF	8864	89569	G	T,-GC,C,A	89531	18,2,9,9		0.999576
MRErprORF	8865	92310	C	A,T,G	92247	23,37,3		0.999318
MRErprORF	8866	92349	G	-GACTCTGTTGCGGGAGGCGGAGCAGAAGGA,T,C,A	92318	7,10,3,11		0.999664
MRErprORF	8867	93107	A	T,G,C	93093	8,2,4		0.99985
MRErprORF	8868	93835	C	A,+T,G,T	93811	16,1,3,5		0.999744
MRErprORF	8869	109720	T	C,A,G	109631	30,4,55		0.999189
MRErprORF	8870	117131	C	A,T	117101	23,7		0.999744
MRErprORF	8871	119717	T	C,A,G	119605	29,11,72		0.999064
MRErprORF	8872	116788	G	T,A,C,+T	116765	3,10,10,2		0.999803
MRErprORF	8873	105707	T	A,C,-TTGCGGGAGGCGGAGCAGAAGGAGCAGCAGATCCTTCGC,G	105622	11,16,11,47		0.999196
MRErprORF	8874	116203	T	A,C,G	116165	3,20,15		0.999673
MRErprORF	8875	125348	G	-G,T,A,C	125298	5,17,22,6		0.999601
MRErprORF	8876	116047	C	G,T,A,-C	115946	8,66,24,3		0.99913
MRErprORF	8877	140684	G	-G,T,A,C	140602	15,26,40,1		0.999417
MRErprORF	8878	141743	G	-GGA,T,A,C	141711	2,14,12,4		0.999774
MRErprORF	8879	133692	G	T,C,A	133661	7,4,20		0.999768
MRErprORF	8880	122541	A	-A,G,T,C	122502	3,25,4,7		0.999682
MRErprORF	8881	141106	G	C,A,T,-G	141083	1,12,9,1		0.999837
MRErprORF	8882	142676	G	-GCGGAGCAGAAGGAGCAGCAGATCCTTCGCTT,T,A,C	142630	17,9,19,1		0.999678
MRErprORF	8883	126899	C	G,T,A,-C	126832	3,50,12,2		0.999472
MRErprORF	8884	138911	G	C,A,T,-G	138871	3,15,17,5		0.999712
MRErprORF	8885	131007	G	A,C,T,-GAGCAGAAGGAGCAGCAGATCCTTCGCTTGCGGGAGTCACAGTGGA	130973	17,5,6,6		0.99974
MRErprORF	8886	116503	A	-AGCAGAAGGAGC,C,-A,T,G	116412	28,5,4,24,30		0.999219
MRErprORF	8887	144279	G	T,C,A	144251	6,2,20		0.999806
MRErprORF	8888	133155	C	T,-CAGAAGGAGCAGCAGATCCTTCGCTTGCGGGAGTCA,A	133108	31,3,13		0.999647
MRErprORF	8889	139585	A	C,G,T	139539	6,20,20		0.99967
MRErprORF	8890	142157	G	C,A,T	142139	2,9,7		0.999873
MRErprORF	8891	147020	A	G,-A,T,C	146965	21,10,19,5		0.999626
MRErprORF	8892	150590	A	C,-AGG,T,G	150533	13,2,26,16		0.999621
MRErprORF	8893	140227	G	T,-G,C,A	140190	27,4,1,5		0.999736
MRErprORF	8894	142492	G	A,C,-GA,T	142450	16,1,1,24		0.999705
MRErprORF	8895	113775	A	C,T,G	113730	11,21,13		0.999604
MRErprORF	8896	141871	G	T,A,C,+A	141850	9,11,1,1		0.999852
MRErprORF	8897	138653	C	-C,A,G,T	138574	2,27,18,32		0.99943
MRErprORF	8898	140953	A	G,T,C	140919	11,14,9		0.999759
MRErprORF	8899	140022	G	T,C,A	139988	15,5,14		0.999757
MRErprORF	8900	135688	C	G,T,-C,A	135639	1,35,1,12		0.999639
MRErprORF	8901	132894	A	G,T,C	132831	29,12,22		0.999526
MRErprORF	8902	137807	G	T,A	137784	16,7		0.999833
MRErprORF	8903	126845	A	C,G,T	126811	6,7,21		0.999732
MRErprORF	8904	128677	T	C,A,G	128605	42,5,25		0.99944
MRErprORF	8905	139561	C	A,T,G	139535	19,6,1		0.999814
MRErprORF	8906	130888	C	#NAME?	130826	3,16,46		0.999526
MRErprORF	8907	128261	T	A,C,-T,G	128168	10,35,11,37		0.999275
MRErprORF	8908	144688	T	G,C,A	144652	18,11,7		0.999751
MRErprORF	8909	138178	C	-C,-CGCTTGCGGGAGTCACAGTGGAGATTCCTGGCCACCGTCGTCCTGGAAACCCTGCGCCAGTA,A,T,G	138116	2,4,32,19,5		0.999551
MRErprORF	8910	143517	G	A,C,T	143474	17,1,25		0.9997
MRErprORF	8911	128079	C	A,T	128049	20,10		0.999766
MRErprORF	8912	139807	T	-T,G,A,C	139670	3,99,3,32		0.99902
MRErprORF	8913	146809	T	A,C,G	146717	2,59,31		0.999373
MRErprORF	8914	156805	G	-G,T,-GC,A,C	156757	2,15,5,15,11		0.999694
MRErprORF	8915	135528	C	T,G,A	135421	88,1,18		0.99921
MRErprORF	8916	155296	G	T,-G,A	155177	50,40,29		0.999234
MRErprORF	8917	159403	G	T,A,C	159353	35,13,2		0.999686
MRErprORF	8918	155530	G	C,A,T	155472	8,26,24		0.999627
MRErprORF	8919	145909	A	C,G,T	145867	5,19,18		0.999712
MRErprORF	8920	160517	G	A,T	160475	14,28		0.999738
MRErprORF	8921	152277	T	G,A,C	152183	37,7,50		0.999383
MRErprORF	8922	152303	C	#NAME?	152229	2,7,44,21		0.999514
MRErprORF	8923	155788	A	G,T,-ACAGTGGAGATTCCTGGCCACCGTCGTCCTGGAAACCCTGCGCCAGT,C	155732	19,20,4,13		0.999641
MRErprORF	8924	157067	C	#NAME?	156982	4,56,1,24		0.999459
MRErprORF	8925	158990	A	G,-A,T,C	158930	21,2,24,13		0.999623
MRErprORF	8926	161087	G	T,A	161030	34,23		0.999646
MRErprORF	8927	161388	T	C,A,-T,G	161324	22,5,2,35		0.999603
MRErprORF	8928	158057	G	C,A,T,-G	157906	3,31,108,9		0.999045
MRErprORF	8929	160689	G	T,A,C,+TGAAGA	160626	38,20,5,1		0.999608
MRErprORF	8930	151262	A	G,-A,T,C	151206	14,7,27,8		0.99963
MRErprORF	8931	161310	G	T,C,A	161286	6,4,14		0.999851
MRErprORF	8932	155445	A	-A,T,G,C,+T	155421	1,5,10,8,2		0.999846
MRErprORF	8933	154280	T	A,C,G	154220	7,13,40		0.999611
MRErprORF	8934	157902	T	G,C,A	157835	41,18,8		0.999576
MRErprORF	8935	163567	C	T,A	163530	12,25		0.999774
MRErprORF	8936	164395	C	T,G,+T,A	164317	26,3,5,49		0.999526
MRErprORF	8937	163145	T	G,C,A	163042	28,48,27		0.999369
MRErprORF	8938	162988	G	T,-G,C,A	162849	75,21,10,33		0.999147
MRErprORF	8939	164665	G	A,C,T	164582	55,4,24		0.999496
MRErprORF	8940	163926	C	G,T,-C,A	163849	2,48,8,19		0.99953
MRErprORF	8941	163193	C	T,G,A,+A	163129	24,2,38,1		0.999608
MRErprORF	8942	165833	A	C,T,-A,G	165789	8,23,2,11		0.999735
MRErprORF	8943	165619	C	-C,A,T,G	163256	1,10,2351,1		0.985732
MRErprORF	8944	165307	C	T,G,A	165239	36,5,27		0.999589
MRErprORF	8945	164131	G	-G,T,A,C,+T	164057	3,17,48,6,1		0.999549
MRErprORF	8946	159642	T	G,C,A	159577	36,19,10		0.999593
MRErprORF	8947	165511	C	A,T,G	165465	15,28,3		0.999722
MRErprORF	8948	167129	G	C,A,T	167052	3,54,20		0.999539
MRErprORF	8949	160023	T	G,C,A	159949	30,35,9		0.999538
MRErprORF	8950	168937	C	-CCTG,G,T,-C,A	168900	1,1,11,8,16		0.999781
MRErprORF	8951	170335	C	A,+T,T,G	170273	38,2,20,4		0.999636
MRErprORF	8952	168947	T	C,A,+G,-T,G	168822	56,10,3,8,51		0.99926
MRErprORF	8953	171770	G	-G,T,+T,A,C	171670	11,56,2,31,2		0.999418
MRErprORF	8954	172823	G	T,A,C,+A	172736	19,62,6,8		0.999497
MRErprORF	8955	166846	A	C,G,-A,T,+C	166782	8,25,27,4,2		0.999616
MRErprORF	8956	169076	A	T,G,C	169025	10,29,12		0.999698
MRErprORF	8957	169333	A	C,+C,G,T	169269	23,1,29,12		0.999622
MRErprORF	8958	172726	C	A,-C,G,T	172691	18,8,4,5		0.999797
MRErprORF	8959	169750	C	A,G,T	169692	42,4,12		0.999658
MRErprORF	8960	168031	C	#NAME?	167977	2,37,15,2		0.999679
MRErprORF	8961	166081	T	A,+A,C,G,-T	165969	15,2,63,28,6		0.999326
MRErprORF	8962	170449	G	C,A,T	170404	2,17,26		0.999736
MRErprORF	8963	168535	C	A,T	168442	28,65		0.999448
MRErprORF	8964	171915	G	A,C,T	171812	77,6,20		0.999401
MRErprORF	8965	171353	C	T,G,A,+G,-C	171307	17,5,18,5,6		0.999732
MRErprORF	8966	168257	C	G,T,+A,A	168202	5,21,1,29		0.999673
MRErprORF	8967	175895	A	C,-A,T,G	175827	3,2,37,26		0.999613
MRErprORF	8968	176186	G	A,T	176101	53,32		0.999518
MRErprORF	8969	176954	T	C,A,G	176900	28,12,14		0.999695
MRErprORF	8970	175100	A	C,T,G	175040	13,24,23		0.999657
MRErprORF	8971	174625	C	G,T,A	174586	1,13,25		0.999777
MRErprORF	8972	175029	A	T,G,C	174977	23,12,17		0.999703
MRErprORF	8973	173163	C	T,G,A	173119	30,2,12		0.999746
MRErprORF	8974	170873	T	C,A,G,-T	170764	47,4,56,2		0.999362
MRErprORF	8975	172387	T	G,C,A	172313	36,23,15		0.999571
MRErprORF	8976	173488	C	G,T,A	173451	4,15,18		0.999787
MRErprORF	8977	173624	A	C,T,G	173572	8,16,28		0.999701
MRErprORF	8978	175602	T	A,C,G	175523	6,39,34		0.99955
MRErprORF	8979	178596	G	T,+T,A,C	178520	33,3,35,8		0.999574
MRErprORF	8980	172001	T	G,-TCA,C,A	171896	26,6,46,27		0.99939
MRErprORF	8981	169409	C	A,G,T	169358	27,5,19		0.999699
MRErprORF	8982	167665	A	C,-A,G,T	167637	5,2,7,14		0.999833
MRErprORF	8983	166332	T	A,C,G,-T	166235	18,35,42,2		0.999417
MRErprORF	8984	175758	C	T,G,-C,A	175719	5,9,1,24		0.999778
MRErprORF	8985	175977	C	T,G,A	175882	58,6,31		0.99946
MRErprORF	8986	176198	G	C,A,T,-G	176145	4,23,24,2		0.999699
MRErprORF	8987	172632	A	T,G,C	172606	14,5,7		0.999849
MRErprORF	8988	169459	A	G,T,C	169398	41,4,16		0.99964
MRErprORF	8989	172653	G	A,C,T	172619	14,2,18		0.999803
MRErprORF	8990	172566	A	C,T,G	172513	4,22,27		0.999693
MRErprORF	8991	175912	C	T,-C,A	175861	21,4,26		0.99971
MRErprORF	8992	175499	C	T,G,A	175399	58,2,40		0.99943
MRErprORF	8993	176445	G	A,C,-G,T	176345	55,7,2,36		0.999433
MRErprORF	8994	173707	G	A,T	173666	11,30		0.999764
MRErprORF	8995	172946	A	C,-A,G,T	172890	11,4,26,15		0.999676
MRErprORF	8996	175599	A	C,+G,-AG,T,G	175523	18,1,14,21,23		0.999567
MRErprORF	8997	175134	G	A,T	175090	23,21		0.999749
MRErprORF	8998	173230	A	-A,G,T,C	173155	18,32,16,9		0.999567
MRErprORF	8999	176867	A	T,G,C	176821	12,17,17		0.99974
MRErprORF	9000	174104	A	+G,C,T,G	174029	2,8,2,65		0.999569
MRErprORF	9001	176613	G	T,A	176582	19,12		0.999824
MRErprORF	9002	172912	T	A,C,G	172812	20,59,21		0.999422
MRErprORF	9003	174208	C	-CC,T,-C,A	174163	2,9,1,33		0.999742
MRErprORF	9004	174225	C	A,T	174120	57,48		0.999397
MRErprORF	9005	174924	G	-GG,T,C,A	174858	2,33,1,30		0.999623
MRErprORF	9006	173574	G	A,C,T	173477	63,3,31		0.999441
MRErprORF	9007	173828	C	-C,A,+A,T,G	173765	1,24,40,29,9		0.999638
MRErprORF	9008	175413	A	T,-A,G,-AA,C	175360	7,6,17,4,19		0.999698
MRErprORF	9009	176864	A	G,T,C	176821	10,24,9		0.999757
MRErprORF	9010	171266	A	C,G,T	171212	21,13,20		0.999685
MRErprORF	9011	170555	T	A,C,G	170498	9,24,24		0.999666
MRErprORF	9012	171295	A	T,G,C	171237	14,25,19		0.999661
MRErprORF	9013	169946	T	G,C,A	169886	17,24,19		0.999647
MRErprORF	9014	176661	C	#NAME?	176587	2,21,51		0.999581
MRErprORF	9015	174350	G	T,C,A	174214	42,13,81		0.99922
MRErprORF	9016	171881	C	G,T,A	171843	2,11,25		0.999779
MRErprORF	9017	173569	A	G,-A,T,C	173521	15,10,13,10		0.999723
MRErprORF	9018	173740	A	C,G,+C	173716	20,4,1		0.999862
MRErprORF	9019	172368	G	C,A,T	172316	2,26,24		0.999698
MRErprORF	9020	172521	C	T,G,A,-C	172443	43,2,32,1		0.999548
MRErprORF	9021	171180	C	T,A	171128	18,34		0.999696
MRErprORF	9022	176257	A	T,G,C	176213	14,12,18		0.99975
MRErprORF	9023	174783	T	A,C,G	174711	14,44,14		0.999588
MRErprORF	9024	174976	C	T,G,A,-CG	174915	32,2,25,2		0.999651
MRErprORF	9025	172867	G	+AACT,T,A,C	172726	2,24,113,4		0.999184
MRErprORF	9026	173111	C	-CA,-CAA,T,G,-C,A	173041	1,1,29,1,2,36		0.999596
MRErprORF	9027	175061	A	-A,G,T,C	175012	11,23,5,10		0.99972
MRErprORF	9028	175100	A	G,T,C	175066	7,20,7		0.999806
MRErprORF	9029	174723	T	C,+A,A,G	174657	10,1,19,37		0.999622
MRErprORF	9030	176342	A	C,G,T,+C	176281	15,24,22,4		0.999654
MRErprORF	9031	174178	C	-C,A,G,T	174082	26,48,3,19		0.999449
MRErprORF	9032	174816	C	T,G,A	174725	24,3,64		0.999479
MRErprORF	9033	176429	C	T,+A,A	176358	29,2,42		0.999598
MRErprORF	9034	173111	A	+AAT,T,G,C,+T	173075	1,11,18,7,4		0.999792
MRErprORF	9035	171433	T	A,C,G	171348	18,34,33		0.999504
MRErprORF	9036	172806	A	C,T,G	172749	14,23,20		0.99967
MRErprORF	9037	175019	C	A,T	174934	36,49		0.999514
MRErprORF	9038	171556	G	-GATGTTCCA,-GATGTTCCAGATTACGCTGGATCCCAGCT,T,-GA,A,C	171467	34,2,25,1,24,3		0.999481
MRErprORF	9039	170815	A	C,T,G	170788	8,9,10		0.999842
MRErprORF	9040	170938	T	G,C,-TGTTCCAGATTACGCTGGATCCCAGC,A	170888	23,22,1,4		0.999707
MRErprORF	9041	170569	G	C,A,T	170513	9,23,24		0.999672
MRErprORF	9042	168113	T	C,A,-T,G	168033	38,15,8,19		0.999524
MRErprORF	9043	171131	T	+C,G,C,A	171049	1,35,42,5		0.999521
MRErprORF	9044	170927	C	G,T,-C,A	170859	4,4,12,48		0.999602
MRErprORF	9045	173393	C	A,T,G	173318	52,19,4		0.999567
MRErprORF	9046	173353	A	T,G,C	173264	16,48,25		0.999487
MRErprORF	9047	171305	G	-GATTACGCTGGATCCCAGCT,A,-GATTACGCTGGATCCCAGCTGTTGAATTTTGACCTTCTTAAGCTTGCGGGAGACGTC,T,-G	171236	31,13,2,15,8		0.999597
MRErprORF	9048	167301	A	+T,C,G,T	167250	2,14,18,19		0.999695
MRErprORF	9049	168307	T	-T,G,A,C	168254	7,18,4,24		0.999685
MRErprORF	9050	168727	T	G,C	168674	36,17		0.999686
MRErprORF	9051	173868	A	C,T,G	173838	5,11,14		0.999827
MRErprORF	9052	173660	C	A,T	173569	34,57		0.999476
MRErprORF	9053	166998	G	T,A,C	166883	15,96,4		0.999311
MRErprORF	9054	168112	C	A,T	168061	17,34		0.999697
MRErprORF	9055	165748	T	A,C,G,-T	165680	14,37,16,1		0.99959
MRErprORF	9056	162792	G	-G,T,A,C	162723	10,27,30,2		0.999576
MRErprORF	9057	154203	G	T,C,A	154175	16,1,11		0.999818
MRErprORF	9058	161599	A	C,-A,G,T	161549	7,2,21,20		0.999691
MRErprORF	9059	158859	T	C,A,G,+C,-T	158796	20,14,28,2,1		0.999603
MRErprORF	9060	165568	C	T,-C,A	165494	22,23,29		0.999553
MRErprORF	9061	169157	C	G,T,A	169092	2,9,54		0.999616
MRErprORF	9062	169550	C	T,G,A	169480	25,5,40		0.999587
MRErprORF	9063	169274	A	G,T,C	169222	25,12,15		0.999693
MRErprORF	9064	168428	G	T,C,A	168382	17,4,25		0.999727
MRErprORF	9065	164892	C	G,T,A	164863	2,14,13		0.999824
MRErprORF	9066	160929	T	G,C,A	160875	20,29,5		0.999664
MRErprORF	9067	166650	G	-G,T,A,C,+T	166603	3,18,25,1,8		0.999718
MRErprORF	9068	164346	T	C,A,-T,G	164298	19,12,5,12		0.999708
MRErprORF	9069	165080	T	G,C,+G,A	165019	7,50,1,4		0.99963
MRErprORF	9070	162456	G	T,-G,C,A	162409	21,6,2,18		0.999711
MRErprORF	9071	162724	A	C,-A,T,G	162666	14,3,10,31		0.999644
MRErprORF	9072	157630	A	+T,C,G,T	157550	19,47,23,10		0.999492
MRErprORF	9073	165053	T	C,A,-TT,G,-T	164956	18,16,2,15,46		0.999412
MRErprORF	9074	163627	T	G,A,C,+A	163570	22,21,14,1		0.999652
MRErprORF	9075	160559	T	A,C,G	160503	5,28,23		0.999651
MRErprORF	9076	164074	T	G,A,C	164021	4,10,39		0.999677
MRErprORF	9077	154417	G	A,C,+A,T	154361	26,6,1,24		0.999637
MRErprORF	9078	154024	A	C,G,T,-ACCTTCTTA	153987	1,15,20,1		0.99976
MRErprORF	9079	162925	C	T,A,+A	162899	14,12,1		0.99984
MRErprORF	9080	159505	C	T,A	159481	13,11		0.99985
MRErprORF	9081	162949	T	A,C,-T,G	162871	11,46,2,19		0.999521
MRErprORF	9082	160303	T	A,-TC,C,G	160210	11,5,65,12		0.99942
MRErprORF	9083	92600	C	A,+T,T,G,+TA	92589	3,2,7,1,1		0.999881
MRErprORF	9084	91451	T	-T,G,C,A	91408	4,11,20,8		0.99953
MRErprORF	9085	91936	T	+A,C,A,G	91903	2,9,8,16		0.999641
MRErprORF	9086	92097	A	#NAME?	92076	3,8,10		0.999772
MRErprORF	9087	90626	A	C,T,G	90614	8,1,3		0.999868
MRErprORF	9088	91649	G	C,A,T,-G	91628	3,5,12,1		0.999771
MRErprORF	9089	91426	C	T,G,A	91408	12,2,4		0.999803
MRErprORF	9090	89975	T	A,C,-T,G	89923	2,26,1,23		0.999422
MRErprORF	9091	89802	T	G,C	89741	30,31		0.999321
MRErprORF	9092	90905	G	-GC,T,-G,A	90888	3,4,1,9		0.999813
MRErprORF	9093	91476	C	#NAME?	91392	7,13,4,67		0.999082
MRErprORF	9094	92127	G	C,A,T,-G	92091	4,11,15,6		0.999609
MRErprORF	9095	92217	G	A,C,T	92198	13,1,5		0.999794
MRErprORF	9096	91504	G	A,T	91483	9,12		0.999771
MRErprORF	9097	90746	A	C,G,T	90717	7,19,3		0.99968
MRErprORF	9098	92398	G	T,C,A	92375	9,3,11		0.999751
MRErprORF	9099	91974	A	T,G	91961	6,7		0.999859
MRErprORF	9100	91877	C	A,G,T	91822	36,4,15		0.999401
MRErprORF	9101	92180	G	T,-G,C,A	92128	8,1,2,41		0.999436
MRErprORF	9102	91825	T	A,C,G	91792	5,9,19		0.999641
MRErprORF	9103	91856	C	A,T,G	91818	6,30,2		0.999586
MRErprORF	9104	91546	G	T,C,A	91515	9,7,15		0.999661
MRErprORF	9105	91103	A	G,T,C	91078	8,13,4		0.999726
MRErprORF	9106	91837	G	A,T	91819	8,10		0.999804
MRErprORF	9107	90994	T	C,A,G,+C	90950	13,5,26,1		0.999516
MRErprORF	9108	90222	C	G,T,-C,A	90191	2,5,3,21		0.999656
MRErprORF	9109	90179	C	A,T,G	90151	15,12,1		0.99969
MRErprORF	9110	88886	A	C,T,G	88854	2,18,12		0.99964
MRErprORF	9111	87861	A	T,G	87844	9,8		0.999807
MRErprORF	9112	90721	C	A,-C,T	90681	21,3,16		0.999559
MRErprORF	9113	80382	C	T,A	80321	8,53		0.999241
MRErprORF	9114	91111	C	A,G,T	91099	9,1,2		0.999868
MRErprORF	9115	91082	T	C,A,-T,G	91030	18,4,1,29		0.999429
MRErprORF	9116	92367	G	A,C,-G,T	92330	13,3,15,6		0.999599
MRErprORF	9117	89293	G	T,A,C	89185	93,11,4		0.99879
MRErprORF	9118	91558	G	C,A,T	91523	3,25,7		0.999618
MRErprORF	9119	80991	C	T,G,A,-C	80927	21,4,30,9		0.99921
MRErprORF	9120	78407	C	A,T	78254	144,9		0.998049
MRErprORF	9121	90242	C	A,G,T	90208	21,1,12		0.999623
MRErprORF	9122	92402	T	G,A,C	92356	28,8,10		0.999502
MRErprORF	9123	93240	C	A,-CA,G,T	93215	12,1,1,11		0.999732
MRErprORF	9124	92986	A	G,T,C	92964	18,3,1		0.999763
MRErprORF	9125	94073	G	C,A,T	94054	1,13,5		0.999798
MRErprORF	9126	82549	C	G,T,-C,A	82513	1,22,1,12		0.999564
MRErprORF	9127	90794	A	T,G,C	90772	7,14,1		0.999758
MRErprORF	9128	91712	G	T,C,A	91668	2,3,39		0.99952
MRErprORF	9129	79257	C	T,G,A	79170	27,2,58		0.998902
MRErprORF	9130	92898	A	C,+C,G,T	92870	1,5,11,16		0.999699
MRErprORF	9131	86057	C	-C,A,-CC,T	85983	17,44,1,12		0.99914
MRErprORF	9132	91632	C	A,T,G	91617	5,9,1		0.999836
MRErprORF	9133	89671	C	A,T	89600	18,53		0.999208
MRErprORF	9134	83562	C	#NAME?	83536	6,17,9		0.999689
MRErprORF	9135	79898	T	G,A,C	79847	28,5,18		0.999362
MRErprORF	9136	92760	C	A,G,T	92732	9,3,16		0.999698
MRErprORF	9137	90572	G	T,+T,C,A	90549	3,4,5,15		0.999746
MRErprORF	9138	81128	T	G,C,A	81045	67,15,1		0.998977
MRErprORF	9139	81963	T	C,A,G	81894	33,4,32		0.999158
MRErprORF	9140	92331	G	T,-GCA,A,C	92294	7,1,28,1		0.999599
MRErprORF	9141	79200	C	T,G,A	79141	31,6,22		0.999255
MRErprORF	9142	93662	A	G,T,C	93636	18,5,3		0.999722
MRErprORF	9143	93809	G	T,A,C	93772	3,29,5		0.999606
MRErprORF	9144	89294	C	A,-C,G,T	89261	12,3,1,17		0.99963
MRErprORF	9145	69626	C	A,T,G	69587	11,22,6		0.99944
MRErprORF	9146	91211	A	T,G,C	91195	6,7,3		0.999825
MRErprORF	9147	81605	T	A,C,G	81570	7,13,15		0.999571
MRErprORF	9148	88803	G	A	88794	9		0.999899
MRErprORF	9149	80778	T	A,C,G	80730	6,17,25		0.999406
MRErprORF	9150	93174	G	T,-G,C,A	93112	5,3,1,53		0.999335
MRErprORF	9151	90726	C	T,A	90483	30213		0.997322
MRErprORF	9152	90094	A	+T,C,G,T	90071	13,3,12,8		0.999745
MRErprORF	9153	86020	T	+C,G,-T,C,A	85976	38,25,3,9,7		0.999488
MRErprORF	9154	81636	C	T,G,A,-C	81495	19,1,72,49		0.998273
MRErprORF	9155	92332	C	G,T,-CTG,-CTGGG,+T,+A,A	92243	2,19,1,1,13,1,66		0.999036
MRErprORF	9156	88153	T	-TGG,+G,A,C,-TGGG,-T,G	88060	2,18,6,36,2,24,23		0.998945
MRErprORF	9157	93510	G	-GGG,-G,T,-GG,A,C	93392	8,66,3,14,26,1		0.998738
MRErprORF	9158	93204	G	T,A,C	93151	24,27,2		0.999431
MRErprORF	9159	93101	G	T,-GA,A,+A,C	93066	5,2,22,12,6		0.999624
MRErprORF	9160	93954	A	G,-A,T,-AA	93871	13,49,17,4		0.999117
MRErprORF	9161	89898	A	C,T,G	89868	1,7,22		0.999666
MRErprORF	9162	92658	A	T,G,+T	92642	10,6,18		0.999827
MRErprORF	9163	82841	T	C,+A,A,-T,G	82771	14,4,2,7,47		0.999155
MRErprORF	9164	91242	A	T,-A,G,+T,C	91196	10,22,12,7,2		0.999496
MRErprORF	9165	89051	T	A,C,-T,G	89011	8,10,16,6		0.999551
MRErprORF	9166	92406	G	T,C,A	92378	3,1,24		0.999697
MRErprORF	9167	84884	A	C,T,G	84852	9,12,11		0.999623
MRErprORF	9168	88125	C	A,T,G	88094	17,12,2		0.999648
Average		129674

## Sheet: C20
chrom	POS	TOTAL_DP	REF	ALT	REF_DP	ALT_DP		%REF_READS
MRErprORF	8783	74797	T	A,C	74778	5,14		0.999746
MRErprORF	8784	73485	A	T,G,C	73441	24,9,11		0.999401
MRErprORF	8785	75490	C	A,+A,G,T	75458	1,12,2,29		0.999576
MRErprORF	8786	75506	A	T,G,C,-A	75461	5,12,10,18		0.999404
MRErprORF	8787	75595	A	+C,G,T,C	75576	5,9,7,3		0.999749
MRErprORF	8788	75692	C	-C,T,A,+A	75640	32,19,1,12		0.999313
MRErprORF	8789	74437	A	T,G,+T,C,-A	74398	16,9,9,9,5		0.999476
MRErprORF	8790	74732	T	-TTC,-T,A,G,C,-TT	74690	1,24,1,3,12,1		0.999438
MRErprORF	8791	75624	T	-TC,A,+C,G,-TCA,C	75593	1,8,3,7,2,13		0.99959
MRErprORF	8792	75917	C	T,G,A,+A,-C	75884	11,1,2,21,19		0.999565
MRErprORF	8793	74975	A	-AG,+T,T,+G,G,-A,-AGA,C	74903	6,1,22,5,10,21,1,12		0.99904
MRErprORF	8794	71728	G	-GAAG,T,-GAAGG,C,A,+A,-G	71668	2,29,1,3,14,19,11		0.999164
MRErprORF	8795	70513	A	-A,C,T	70468	23,12,10		0.999362
MRErprORF	8796	70710	A	T,+G,G,C	70671	10,16,14,15		0.999448
MRErprORF	8797	69641	G	T,-GG,A,-G	69584	29,1,14,13		0.999182
MRErprORF	8798	70358	G	C,A,+A,T	70303	2,17,6,36		0.999218
MRErprORF	8799	71851	A	C,-A,T,+G,G	71811	9,9,15,4,7		0.999443
MRErprORF	8800	73803	G	T,-G,A	73719	61,2,21		0.998862
MRErprORF	8801	75681	T	A,C	75654	8,19		0.999643
MRErprORF	8802	74845	C	A,-CC,T,G,-CCA,-C	74749	54,1,20,12,2,7		0.998717
MRErprORF	8803	74981	C	T,-CA,A	74924	12,2,43		0.99924
MRErprORF	8804	72201	A	C,G,T	72188	5,4,4		0.99982
MRErprORF	8805	73874	C	A,T,-C	73855	5,11,3		0.999743
MRErprORF	8806	73700	C	G,T,A	73676	1,16,7		0.999674
MRErprORF	8807	73825	C	#NAME?	71844	2, 1833, 146		0.973166
MRErprORF	8808	75606	T	-T,A,C,G	75576	3,4,21,2		0.999603
MRErprORF	8809	67222	G	A,C,T	67178	19,2,23		0.999345
MRErprORF	8810	75020	C	T,A	74998	19,3		0.999707
MRErprORF	8811	69138	A	C,T,G	69095	21,14,8		0.999378
MRErprORF	8812	73963	C	T,-C,A	73951	7,1,4		0.999838
MRErprORF	8813	75156	C	T,A	75142	9,5		0.999814
MRErprORF	8814	75007	T	C,A,-TGGTCCTCCGTCTCAGAGGTGGTGCAG,G	74964	23,14,1,5		0.999427
MRErprORF	8815	70028	G	-G,A,C,T	69987	12,12,2,15		0.999415
MRErprORF	8816	67808	G	A,C,T	67735	13,2,58		0.998923
MRErprORF	8817	75692	T	C,A	75675	14,3		0.999775
MRErprORF	8818	75293	C	A,T	75277	6,10		0.999787
MRErprORF	8819	75169	C	A,-CTCCGTCTCAGAGGTGGTGCAGTGGCATT,T,+T	75128	21,1,19,1		0.999455
MRErprORF	8820	75398	T	G,-T,A,C	75355	10,2,6,25		0.99943
MRErprORF	8821	74824	C	-C,T,A	74804	1,8,11		0.999733
MRErprORF	8822	75442	C	T,G,A	75414	23,2,3		0.999629
MRErprORF	8823	74855	G	A,-G,T	74821	12,2,20		0.999546
MRErprORF	8824	74892	T	A,C,G	74864	7,20,1		0.999626
MRErprORF	8825	75391	C	A,G,T	75371	6,2,12		0.999735
MRErprORF	8826	75346	T	A,C,G	75328	5,9,4		0.999761
MRErprORF	8827	75739	C	A,T,G	75725	3,9,2		0.999815
MRErprORF	8828	75335	A	-A,C,G,T	75293	2,16,16,8		0.999442
MRErprORF	8829	75431	G	T,A	75415	9,7		0.999788
MRErprORF	8830	75379	A	-A,C,G,T	75342	1,9,20,7		0.999509
MRErprORF	8831	75464	G	T,A,-G	75440	12,8,4		0.999682
MRErprORF	8832	75218	G	A,C,-GT,T	75197	10,1,3,7		0.999721
MRErprORF	8833	74972	T	G,C,A	74961	1,9,1		0.999853
MRErprORF	8834	75494	G	T,A	75470	12,12		0.999682
MRErprORF	8835	75447	G	A,C,T	75420	16,3,8		0.999642
MRErprORF	8836	75312	T	G,A,C	75289	4,5,14		0.999695
MRErprORF	8837	74087	G	T,A,C	74063	6,16,2		0.999676
MRErprORF	8838	75252	C	T,G,A	75219	25,2,6		0.999561
MRErprORF	8839	73805	A	C,G,T	73755	22,13,15		0.999323
MRErprORF	8840	74693	G	A,T	74677	11,5		0.999786
MRErprORF	8841	75707	T	G,A,C	75687	1,7,12		0.999736
MRErprORF	8842	75197	G	T,A,C,-G	75174	7,10,1,5		0.999694
MRErprORF	8843	75167	G	T,-GCATTCTACATACCCGATCAGGCGACTCTGTT,-GCATTCTACATACCCGATCAGGCGACTCTGTTGCGGGAGGCGGA,C,A	75113	12,1,1,2,38		0.999282
MRErprORF	8844	75532	C	A,G,T	75512	1,3,16		0.999735
MRErprORF	8845	75022	A	+T,T,G,C	74996	2,7,8,11		0.999653
MRErprORF	8846	74529	T	-TTC,-T,A,C,G	74502	1,1,3,16,6		0.999638
MRErprORF	8847	74169	T	-TC,G,A,C	74148	1,1,4,15		0.999717
MRErprORF	8848	74690	C	A,G,T	74677	5,1,7		0.999826
MRErprORF	8849	75152	T	G,C,A,-T	75127	2,16,6,1		0.999667
MRErprORF	8850	75158	A	G,T,C	75122	10,17,9		0.999521
MRErprORF	8851	75336	C	G,T	75310	4,22		0.999655
MRErprORF	8852	75095	A	T,G,-AT,C	75054	16,4,3,18		0.999454
MRErprORF	8853	74738	T	A,C	74716	3,19		0.999706
MRErprORF	8854	75399	A	C,G,T	75379	3,10,7		0.999735
MRErprORF	8855	75375	C	-C,G,T,A	75357	8,3,3,4		0.999761
MRErprORF	8856	74561	C	T,A	74534	3,24		0.999638
MRErprORF	8857	74740	C	#NAME?	74701	1,15,1,23		0.999478
MRErprORF	8858	74597	G	-G,A,C,-GATCAGGCGACTCTGTTGCGGGAGGCGGAGCAGAAGGAGCAGCA,T	74549	2,30,2,4,10		0.999357
MRErprORF	8859	74830	A	C,T,G	74812	7,5,6		0.999759
MRErprORF	8860	73397	T	C,A	73379	14,4		0.999755
MRErprORF	8861	75151	C	T,A	75140	2,9		0.999854
MRErprORF	8862	75206	A	C,-A,T,G	75172	16,1,4,13		0.999548
MRErprORF	8863	71617	G	T,-G,A,C	71599	10,2,5,1		0.999749
MRErprORF	8864	71486	G	T,C,A	71468	10,1,7		0.999748
MRErprORF	8865	73960	C	T,G,A	73924	22,4,10		0.999513
MRErprORF	8866	73830	G	T,A,C,-G,-GA	73795	19,10,3,1,2		0.999526
MRErprORF	8867	74687	A	C,G,T	74652	19,4,12		0.999531
MRErprORF	8868	75198	C	#NAME?	75183	4,5,6		0.999801
MRErprORF	8869	87253	T	A,C,G	87168	15,31,39		0.999026
MRErprORF	8870	92824	C	G,T,A	92803	2,9,10		0.999774
MRErprORF	8871	94461	T	G,C,A	94371	71,13,6		0.999047
MRErprORF	8872	93263	G	T,-G,C,A,-GTTGCGGGAGGCGGAGCAGAAGGAGCAGCAGATCCTTCGCTTGCGG	93246	5,1,3,5,3		0.999818
MRErprORF	8873	84696	T	G,-TTGCGGGAGGCGGAGCAGAAGGAGCAGCAGATCCTTCGC,C,A	84623	39,6,19,9		0.999138
MRErprORF	8874	92346	T	G,A,C	92301	16,6,23		0.999513
MRErprORF	8875	98543	G	C,A,-GCGGGAG,-G,T	98502	6,20,1,2,12		0.999584
MRErprORF	8876	91793	C	A,T,G	91724	9,58,2		0.999248
MRErprORF	8877	109973	G	A,-G,T,-GG	109926	27,3,15,2		0.999573
MRErprORF	8878	111501	G	T,A,C	111471	12,17,1		0.999731
MRErprORF	8879	105373	G	T,A,C	105334	17,20,2		0.99963
MRErprORF	8880	97631	A	-A,C,G,T	97605	1,10,9,6		0.999734
MRErprORF	8881	111592	G	C,A,-GGC,T	111551	5,21,2,13		0.999633
MRErprORF	8882	113038	G	#NAME?	113010	1,15,12		0.999752
MRErprORF	8883	100329	C	T,+A,A	100257	64,2,8		0.999282
MRErprORF	8884	108843	G	T,-GG,C,A,-G	108794	22,1,1,22,3		0.99955
MRErprORF	8885	103173	G	C,A,T	103151	8,6,8		0.999787
MRErprORF	8886	91433	A	C,-AGCAGAAGGAGC,G,T	91374	2,18,27,12		0.999355
MRErprORF	8887	113547	G	C,A,T	113510	5,26,6		0.999674
MRErprORF	8888	104701	C	T,A	104653	39,9		0.999542
MRErprORF	8889	110276	A	C,-AG,T,G	110223	8,2,14,29		0.999519
MRErprORF	8890	112184	G	C,A,T	112162	5,8,9		0.999804
MRErprORF	8891	116314	A	C,-A,G,T	116262	7,6,18,21		0.999553
MRErprORF	8892	118786	A	T,G,C	118753	12,10,11		0.999722
MRErprORF	8893	110117	G	A,C,T	110082	12,2,21		0.999682
MRErprORF	8894	112152	G	T,C,A	112112	24,2,14		0.999643
MRErprORF	8895	89873	A	C,T,G	89831	6,28,8		0.999533
MRErprORF	8896	111537	G	C,A,T	111515	3,17,2		0.999803
MRErprORF	8897	109347	C	#NAME?	109295	2,15,29,6		0.999524
MRErprORF	8898	111440	A	C,T,G	111409	5,17,9		0.999722
MRErprORF	8899	110386	G	T,A	110356	20,10		0.999728
MRErprORF	8900	107199	C	T,A	107154	36,9		0.99958
MRErprORF	8901	104957	A	T,G,C	104911	6,14,26		0.999562
MRErprORF	8902	108570	G	T,C,A	108552	10,2,6		0.999834
MRErprORF	8903	100087	A	C,T,G	100051	10,21,5		0.99964
MRErprORF	8904	101459	T	C,A,G	101417	14,9,19		0.999586
MRErprORF	8905	110362	C	G,T,A	110342	3,6,11		0.999819
MRErprORF	8906	103382	C	#NAME?	103340	11,16,26		0.999594
MRErprORF	8907	100715	T	A,C,-T,G	100649	1,13,10,42		0.999345
MRErprORF	8908	114189	T	C,A,+ACA,G	114145	21,6,1,17		0.999615
MRErprORF	8909	109169	C	A,T	109129	16,24		0.999634
MRErprORF	8910	113440	G	A,C,-G,T	113406	8,2,2,22		0.9997
MRErprORF	8911	101427	C	A,T	101401	11,15		0.999744
MRErprORF	8912	111045	T	-T,C,A,G	110963	1,21,4,56		0.999262
MRErprORF	8913	115652	T	G,C,A,-TGCGGGAGTCACAGTGGAGATTCCTGGCCACCGTCGTCCTGGAAACCC	115601	23,23,3,2		0.999559
MRErprORF	8914	123799	G	C,A,-G,T	123765	2,11,2,19		0.999725
MRErprORF	8915	106922	C	A,T,G	106861	15,44,2		0.999429
MRErprORF	8916	123090	G	A,-G,T,-GG	122997	28,16,47,2		0.999244
MRErprORF	8917	125866	G	T,A,C	125819	35,8,4		0.999627
MRErprORF	8918	123099	G	T,A,C	123033	22,37,7		0.999464
MRErprORF	8919	115957	A	C,G,T	115901	14,16,26		0.999517
MRErprORF	8920	127474	G	T,A,C	127443	14,14,3		0.999757
MRErprORF	8921	121477	T	G,C,A	121401	36,33,7		0.999374
MRErprORF	8922	120488	C	#NAME?	120462	2,16,1,7		0.999784
MRErprORF	8923	123823	A	C,G,T	123775	14,13,21		0.999612
MRErprORF	8924	124311	C	T,A	124266	29,16		0.999638
MRErprORF	8925	126101	A	C,-A,G,T	126050	12,1,22,16		0.999596
MRErprORF	8926	127610	G	T,A	127563	35,12		0.999632
MRErprORF	8927	128331	T	C,A,G	128280	18,8,25		0.999603
MRErprORF	8928	125271	G	T,-G,C,A	125155	69,18,4,25		0.999074
MRErprORF	8929	127016	G	T,A,C	126973	26,12,5		0.999661
MRErprORF	8930	119591	A	C,-A,G,T	119535	4,6,20,26		0.999532
MRErprORF	8931	127513	G	T,A	127482	18,13		0.999757
MRErprORF	8932	123358	A	G,T,C	123338	9,6,5		0.999838
MRErprORF	8933	122996	T	-T,A,C,G	122926	3,4,25,38		0.999431
MRErprORF	8934	125511	T	G,C,A	125464	24,21,2		0.999626
MRErprORF	8935	129720	C	A,T,G,-C	129690	12,8,2,8		0.999769
MRErprORF	8936	130618	C	A,+GT,T	130573	30,1,15		0.999655
MRErprORF	8937	129141	T	+G,G,-T,C,A	129081	2,20,4,26,10		0.999535
MRErprORF	8938	128741	G	T,-G,A	128642	69,6,24		0.999231
MRErprORF	8939	129935	G	T,A	129873	19,43		0.999523
MRErprORF	8940	129633	C	-CCA,-C,G,T,A	129572	2,5,1,35,18		0.999529
MRErprORF	8941	129122	C	A,T,G	129050	30,38,4		0.999442
MRErprORF	8942	131085	A	C,G,T	131038	5,19,23		0.999641
MRErprORF	8943	131031	C	T,A	129166	1857,8		0.985767
MRErprORF	8944	130715	C	A,G,T,+GTT	130644	19,4,48,1		0.999457
MRErprORF	8945	129619	G	T,+T,A,-G	129545	17,3,54,3		0.999429
MRErprORF	8946	126271	T	C,A,G	126211	24,7,29		0.999525
MRErprORF	8947	130560	C	T,A	130516	25,19		0.999663
MRErprORF	8948	132273	G	T,C,A	132227	17,1,28		0.999652
MRErprORF	8949	127091	T	G,-T,A,C	127025	24,2,12,28		0.999481
MRErprORF	8950	134016	C	A,T	133986	14,16		0.999776
MRErprORF	8951	135165	C	T,G,+T,A	135122	16,3,2,24		0.999682
MRErprORF	8952	134582	T	+G,G,A,C,-T	134455	1,46,7,68,6		0.999056
MRErprORF	8953	136166	G	-G,A,C,T	136052	22,35,10,47		0.999163
MRErprORF	8954	137173	G	T,+A,A,C	137110	24,5,36,3		0.999541
MRErprORF	8955	133059	A	-A,C,T,G	133022	11,2,10,14		0.999722
MRErprORF	8956	135046	A	C,T,G	135005	15,10,16		0.999696
MRErprORF	8957	134969	A	+G,G,T,C	134929	4,21,6,13		0.999704
MRErprORF	8958	136827	C	A,T,-C	136787	20,16,4		0.999708
MRErprORF	8959	134868	C	A,G,T	134819	33,6,10		0.999637
MRErprORF	8960	133608	C	A,+T,G,T	133573	24,5,1,10		0.999738
MRErprORF	8961	132891	T	A,C,G	132832	11,27,21		0.999556
MRErprORF	8962	135285	G	T,A,C	135261	16,6,2		0.999823
MRErprORF	8963	133692	C	T,A	133627	53,12		0.999514
MRErprORF	8964	136861	G	T,C,A,-G	136798	23,4,34,2		0.99954
MRErprORF	8965	136031	C	T,-C,A	135989	27,2,13		0.999691
MRErprORF	8966	133904	C	G,T,A	133838	2,31,33		0.999507
MRErprORF	8967	139977	A	G,T,-A,C	139893	56,18,2,8		0.9994
MRErprORF	8968	140310	G	#NAME?	140247	2,40,21		0.999551
MRErprORF	8969	140951	T	A,C,G	140897	8,34,12		0.999617
MRErprORF	8970	139476	A	C,G,T,-AC	139442	10,10,12,2		0.999756
MRErprORF	8971	138420	C	T,A	138385	14,21		0.999747
MRErprORF	8972	138254	A	C,G,T	138218	6,4,26		0.99974
MRErprORF	8973	137472	C	T,A	137449	8,15		0.999833
MRErprORF	8974	135281	T	+GAAG,G,A,C	135169	1,60,16,36		0.999172
MRErprORF	8975	136872	T	A,C,G	136799	10,38,25		0.999467
MRErprORF	8976	137650	C	A,G,T	137606	25,1,18		0.99968
MRErprORF	8977	137777	A	T,G,C	137731	12,25,9		0.999666
MRErprORF	8978	139050	T	A,C,G	138988	10,19,33		0.999554
MRErprORF	8979	141837	G	T,A,C	141744	37,39,17		0.999344
MRErprORF	8980	136729	T	A,C,G	136686	12,18,13		0.999686
MRErprORF	8981	134594	C	T,A	134559	25,10		0.99974
MRErprORF	8982	133382	A	T,G,C	133348	12,15,7		0.999745
MRErprORF	8983	132006	T	A,C,G	131929	11,33,33		0.999417
MRErprORF	8984	139744	C	A,T	139689	25,30		0.999606
MRErprORF	8985	140102	C	A,+TG,T	140036	25,2,41		0.999529
MRErprORF	8986	140425	G	T,-G,A,C	140369	15,3,37,1		0.999601
MRErprORF	8987	138021	A	C,T,G	137990	5,12,14		0.999775
MRErprORF	8988	135211	A	C,G,T	135173	13,19,6		0.999719
MRErprORF	8989	137514	G	T,C,A	137475	20,2,17		0.999716
MRErprORF	8990	137223	A	T,G,C	137183	24,11,5		0.999709
MRErprORF	8991	139981	C	#NAME?	139944	2,14,1,20		0.999736
MRErprORF	8992	139748	C	A,G,T	139704	31,5,8		0.999685
MRErprORF	8993	140765	G	T,-G,C,A	140663	57,1,2,42		0.999275
MRErprORF	8994	138338	G	+A,A,C,T	138288	1,9,12,29		0.999639
MRErprORF	8995	138020	A	G,T,C	137979	11,18,12		0.999703
MRErprORF	8996	140319	A	C,G,T,-AG	140285	11,11,8,4		0.999758
MRErprORF	8997	139723	G	#NAME?	139683	2,20,20		0.999714
MRErprORF	8998	138299	A	C,-A,T,G	138246	7,6,17,23		0.999617
MRErprORF	8999	141202	A	G,T,C	141155	20,15,12		0.999667
MRErprORF	9000	139028	A	G,+G,C	139002	15,5,11		0.999813
MRErprORF	9001	140597	G	C,A,T	140563	2,16,16		0.999758
MRErprORF	9002	137347	T	C,A,G	137283	31,13,20		0.999534
MRErprORF	9003	138768	C	-C,T,G,A	138704	3,28,2,31		0.999539
MRErprORF	9004	139190	C	A,T,G	139091	45,53,1		0.999289
MRErprORF	9005	139489	G	T,A,C	139416	27,41,5		0.999477
MRErprORF	9006	138097	G	A,T,+T	138012	50,35,1		0.999384
MRErprORF	9007	138512	C	A,+A,G,T	138465	27,21,2,18		0.999661
MRErprORF	9008	139746	A	G,T,C	139697	19,17,13		0.999649
MRErprORF	9009	140985	A	C,T,G	140940	14,26,5		0.999681
MRErprORF	9010	136613	A	T,G,C	136566	10,11,26		0.999656
MRErprORF	9011	135787	T	C,A,G	135737	20,2,28		0.999632
MRErprORF	9012	136154	A	C,T,G	136117	10,3,24		0.999728
MRErprORF	9013	135174	T	G,A,C	135135	21,2,16		0.999711
MRErprORF	9014	140726	C	G,T,-CG,A	140662	6,33,1,24		0.999545
MRErprORF	9015	138563	G	T,A,C,-G	138480	23,50,8,2		0.999401
MRErprORF	9016	136565	C	A,+A,T	136532	20,2,13		0.999758
MRErprORF	9017	137148	A	C,T,G	137085	12,14,37		0.999541
MRErprORF	9018	137224	A	C,G,T	137199	11,4,10		0.999818
MRErprORF	9019	136787	G	T,A	136740	21,26		0.999656
MRErprORF	9020	136792	C	T,A	136720	55,17		0.999474
MRErprORF	9021	133859	C	A,T	133815	36,8		0.999671
MRErprORF	9022	140402	A	C,G,T	140360	5,19,18		0.999701
MRErprORF	9023	138771	T	C,A,G	138724	19,12,16		0.999661
MRErprORF	9024	138483	C	A,T,-CG	138402	31,46,4		0.999415
MRErprORF	9025	138276	G	C,+AACT,A,T	138171	8,1,71,26		0.999241
MRErprORF	9026	137836	C	G,T,-C,A	137791	1,19,2,23		0.999674
MRErprORF	9027	139955	A	-A,C,G,T	139920	2,8,13,12		0.99975
MRErprORF	9028	139909	A	C,+AAAGG,G,T	139873	8,1,15,13		0.999743
MRErprORF	9029	139101	T	G,A,C	139037	29,7,28		0.99954
MRErprORF	9030	141050	A	C,T,G	141003	13,20,14		0.999667
MRErprORF	9031	138810	C	-C,G,T,A	138755	9,2,12,32		0.999604
MRErprORF	9032	139371	C	T,G,A,+A	139301	10,2,58,1		0.999498
MRErprORF	9033	140696	C	A,G,T	140634	38,1,23		0.999559
MRErprORF	9034	138478	A	-AT,T,G,C,+AAT	138430	2,20,16,10,1		0.999653
MRErprORF	9035	137203	T	A,C,G	137156	9,17,21		0.999657
MRErprORF	9036	138437	A	G,T,-AC,C	138396	22,11,2,6		0.999704
MRErprORF	9037	139902	C	T,A	139833	43,26		0.999507
MRErprORF	9038	137155	G	T,-GATGTTCCA,A,C	137108	27,4,11,5		0.999657
MRErprORF	9039	137091	A	C,G,T	137061	10,9,11		0.999781
MRErprORF	9040	137242	T	C,A,G	137204	21,2,15		0.999723
MRErprORF	9041	136431	G	A,T,-GTTCCA	136399	8,17,7		0.999765
MRErprORF	9042	134399	T	A,C,-T,G	134320	10,42,2,25		0.999412
MRErprORF	9043	136680	T	A,C,G	136614	13,23,30		0.999517
MRErprORF	9044	136097	C	G,T,-C,A	136018	2,32,5,40		0.99942
MRErprORF	9045	138233	C	T,A,+A	138160	26,47,1		0.999472
MRErprORF	9046	138527	A	-AG,T,G,C	138486	2,5,15,19		0.999704
MRErprORF	9047	136993	G	T,-G,A,-GATTACGCTGGATCCCAGCT,-GAT,C	136962	21,2,4,1,1,2		0.999774
MRErprORF	9048	134375	A	C,G,T	134326	10,13,26		0.999635
MRErprORF	9049	135174	T	G,A,C,-T	135141	11,4,5,13		0.999756
MRErprORF	9050	135227	T	A,C,G	135190	1,13,23		0.999726
MRErprORF	9051	139416	A	C,G,T	139382	10,18,6		0.999756
MRErprORF	9052	138906	C	T,G,A	138852	26,2,26		0.999611
MRErprORF	9053	133579	G	A,C,T	133520	36,4,19		0.999558
MRErprORF	9054	134629	C	A,T	134590	20,19		0.99971
MRErprORF	9055	132946	T	A,C,G	132903	4,20,19		0.999677
MRErprORF	9056	130612	G	-G,A,C,T	130574	3,16,1,18		0.999709
MRErprORF	9057	124212	G	A,T	124186	12,14		0.999791
MRErprORF	9058	129082	A	C,-A,G,T	129053	6,4,7,12		0.999775
MRErprORF	9059	127201	T	G,-T,A,C	127139	24,1,10,27		0.999513
MRErprORF	9060	132264	C	A,-C,T	132203	19,28,14		0.999539
MRErprORF	9061	135084	C	T,A	135036	10,38		0.999645
MRErprORF	9062	135541	C	G,T,A	135475	8,22,36		0.999513
MRErprORF	9063	135723	A	C,T,G	135680	7,22,14		0.999683
MRErprORF	9064	134793	G	T,C,A	134750	20,2,21		0.999681
MRErprORF	9065	132085	C	G,T,A	132060	2,11,12		0.999811
MRErprORF	9066	129346	T	C,A,G	129308	22,2,14		0.999706
MRErprORF	9067	133447	G	+T,T,C,A	133410	2,22,6,9		0.999723
MRErprORF	9068	132150	T	G,-T,C,A	132106	17,2,22,3		0.999667
MRErprORF	9069	132598	T	G,C,A	132552	10,32,4		0.999653
MRErprORF	9070	130493	G	C,A,T	130461	4,9,19		0.999755
MRErprORF	9071	130508	A	G,T,C	130473	10,9,16		0.999732
MRErprORF	9072	126686	A	+T,G,T,C	126633	13,10,16,27		0.999582
MRErprORF	9073	132525	T	-T,C,-TT,A,G	132431	50,18,4,7,15		0.999291
MRErprORF	9074	131708	T	G,A,C	131646	22,8,32		0.999529
MRErprORF	9075	129457	T	A,C,G	129423	7,15,12		0.999737
MRErprORF	9076	132094	T	G,C,A	132058	6,20,10		0.999727
MRErprORF	9077	124591	G	T,A	124546	32,13		0.999639
MRErprORF	9078	123810	A	T,G,C	123765	20,22,3		0.999637
MRErprORF	9079	130657	C	A,+A,G,T	130628	9,1,2,18		0.999778
MRErprORF	9080	128046	C	#NAME?	128019	2,14,13		0.999789
MRErprORF	9081	130405	T	G,-T,A,C	130362	14,3,9,17		0.99967
MRErprORF	9082	128638	T	G,-TC,A,C	128593	11,1,4,29		0.99965
MRErprORF	9083	73717	C	-C,+T,T,G,A	73685	2,1,23,3,4		0.999566
MRErprORF	9084	72878	T	G,A,C,-T	72833	20,8,14,3		0.999383
MRErprORF	9085	73372	T	G,C,A	73332	15,21,4		0.999455
MRErprORF	9086	73579	A	#NAME?	73554	2,13,10		0.99966
MRErprORF	9087	72221	A	C,G,T	72204	1,12,4		0.999765
MRErprORF	9088	72826	G	C,A,T	72813	2,3,8		0.999821
MRErprORF	9089	72643	C	T,G,A	72626	13,2,2		0.999766
MRErprORF	9090	71504	T	G,C,A,-T	71462	30,10,1,1		0.999413
MRErprORF	9091	71144	T	A,C,G	71097	4,15,28		0.999339
MRErprORF	9092	72164	G	T,C,A,-G	72138	5,1,17,3		0.99964
MRErprORF	9093	72735	C	A,+T,G,T,-C	72666	11,2,6,45,7		0.999051
MRErprORF	9094	73347	G	C,A,-G,T	73304	1,15,11,16		0.999414
MRErprORF	9095	73271	G	T,A	73250	11,10		0.999713
MRErprORF	9096	72700	G	T,C,A	72659	25,4,12		0.999436
MRErprORF	9097	72307	A	-A,C,T,G	72287	2,4,6,8		0.999723
MRErprORF	9098	73566	G	A,T	73548	8,10		0.999755
MRErprORF	9099	73420	A	G,T,C	73406	9,1,4		0.999809
MRErprORF	9100	73144	C	T,G,A	73078	24,2,40		0.999098
MRErprORF	9101	73435	G	C,A,T	73391	1,29,14		0.999401
MRErprORF	9102	73166	T	G,-TC,A,C	73135	18,2,3,8		0.999576
MRErprORF	9103	73132	C	A,G,T	73104	6,2,20		0.999617
MRErprORF	9104	72804	G	T,A,C,-G	72765	22,15,1,1		0.999464
MRErprORF	9105	72440	A	C,T,G	72428	2,4,6		0.999834
MRErprORF	9106	73000	G	T,A	72985	11,4		0.999795
MRErprORF	9107	72462	T	G,C,A	72420	17,20,5		0.99942
MRErprORF	9108	71691	C	-C,T,A	71653	1,11,26		0.99947
MRErprORF	9109	71458	C	T,A	71433	18,7		0.99965
MRErprORF	9110	71055	A	G,T,-A	71038	7,8,2		0.999761
MRErprORF	9111	70033	A	T,G	70017	7,9		0.999772
MRErprORF	9112	72045	C	-C,T,A	72017	3,10,15		0.999611
MRErprORF	9113	63567	C	A,T	63530	29,8		0.999418
MRErprORF	9114	72335	C	A,G,T	72320	5,2,8		0.999793
MRErprORF	9115	72490	T	G,C,A,-T	72456	18,13,2,1		0.999531
MRErprORF	9116	73514	G	T,A,C,-G	73493	4,6,2,9		0.999714
MRErprORF	9117	70980	G	T,A,C	70871	92,16,1		0.998464
MRErprORF	9118	72692	G	T,A,C	72676	1,13,2		0.99978
MRErprORF	9119	64267	C	A,-CC,G,T,-C	64229	28,1,1,5,3		0.999409
MRErprORF	9120	62129	C	A,G,T	62012	106,1,10		0.998117
MRErprORF	9121	71570	C	#NAME?	71539	1,21,5,5		0.999567
MRErprORF	9122	73531	T	C,A,G	73486	21,4,20		0.999388
MRErprORF	9123	74231	C	A,T	74213	13,5		0.999758
MRErprORF	9124	74027	A	-A,C,T,G	74007	1,2,3,14		0.99973
MRErprORF	9125	74981	G	A,T	74969	8,4		0.99984
MRErprORF	9126	65165	C	T,G,A	65125	20,1,19		0.999386
MRErprORF	9127	72327	A	T,G	72310	8,9		0.999765
MRErprORF	9128	73009	G	C,A	72977	3,29		0.999562
MRErprORF	9129	62358	C	G,T,A	62280	8,23,47		0.998749
MRErprORF	9130	73838	A	C,G,T	73825	1,7,5		0.999824
MRErprORF	9131	68326	C	T,G,-C,A	68279	4,2,18,23		0.999312
MRErprORF	9132	72765	C	A,T	72757	4,4		0.99989
MRErprORF	9133	71019	C	A,G,T	71009	3,3,4		0.999859
MRErprORF	9134	65976	C	T,G,-CT,A	65946	11,3,1,15		0.999545
MRErprORF	9135	63361	T	A,C,G	63322	5,8,26		0.999384
MRErprORF	9136	73796	C	A,T	73784	2,10		0.999837
MRErprORF	9137	72259	G	A,T,+T	72245	10,4,2		0.999806
MRErprORF	9138	64156	T	-T,C,A,G	64080	3,12,3,58		0.998815
MRErprORF	9139	65200	T	G,A,C	65142	42,2,14		0.99911
MRErprORF	9140	73379	G	T,C,A	73336	16,8,19		0.999414
MRErprORF	9141	62265	C	G,T,A	62212	3,28,22		0.999149
MRErprORF	9142	74599	A	C,T,G	74575	3,8,13		0.999678
MRErprORF	9143	74741	G	A,C,T	74712	22,3,4		0.999612
MRErprORF	9144	70499	C	A,G,T,-C	70480	2,3,13,1		0.99973
MRErprORF	9145	55287	C	A,+A,G,T	55248	10,1,2,27		0.999295
MRErprORF	9146	72516	A	#NAME?	72508	1,2,6		0.99989
MRErprORF	9147	64403	T	A,C,G	64382	2,8,11		0.999674
MRErprORF	9148	70480	G	A,T	70466	11,3		0.999801
MRErprORF	9149	64396	T	A,C,G	64364	6,6,20		0.999503
MRErprORF	9150	74306	G	A,T	74257	48,1		0.999341
MRErprORF	9151	72221	C	A,T	72068	130,23		0.997882
MRErprORF	9152	71775	A	C,+T,T,G	71752	3,17,7,13		0.99968
MRErprORF	9153	68121	T	G,+C,-T,A,C	68081	20,17,2,4,14		0.999413
MRErprORF	9154	64740	C	+T,T,G,-C,A	64646	1,12,1,37,44		0.998548
MRErprORF	9155	73684	C	A,+T,-CT,G,T	73630	34,18,1,4,15		0.999267
MRErprORF	9156	69664	T	G,+G,-TGGG,A,C,-T	69603	18,23,6,7,7,23		0.999124
MRErprORF	9157	74401	G	T,-GG,-GGG,C,A,-G	74293	4,18,7,1,17,61		0.998548
MRErprORF	9158	74274	G	#NAME?	74232	3,16,23		0.999435
MRErprORF	9159	74016	G	C,A,+A,-GA,T	73994	4,15,16,1,2		0.999703
MRErprORF	9160	74851	A	T,G,-A,C,-AAA	74790	7,9,43,1,1		0.999185
MRErprORF	9161	72321	A	T,G	72305	2,14		0.999779
MRErprORF	9162	72768	A	G,T,+T,C	72760	5,1,8,2		0.99989
MRErprORF	9163	68648	T	-T,C,+A,A,G	68600	9,8,1,5,26		0.999301
MRErprORF	9164	72248	A	C,-A,+T,G,T	72209	2,10,9,22,5		0.99946
MRErprORF	9165	70973	T	C,A,-T,G	70929	7,7,24,6		0.99938
MRErprORF	9166	74920	G	A,C,T	74903	12,2,3		0.999773
MRErprORF	9167	68805	A	C,T,G	68782	6,11,6		0.999666
MRErprORF	9168	66304	C	A,T,G	66282	14,5,3		0.999668
Average		103213

## Sheet: C24
chrom	POS	TOTAL_DP	REF	ALT	REF_DP	ALT_DP		%REF_READS
MRErprORF	8783	88332	T	A,C,G	88305	9,16,2		0.999694
MRErprORF	8784	87318	A	G,C,T	87290	10,4,14		0.999679
MRErprORF	8785	88204	C	#NAME?	88153	14,4,47		0.999422
MRErprORF	8786	88665	A	-A,C,G,T	88603	40,6,12,4		0.999301
MRErprORF	8787	88587	A	C,G,T,+C	88560	3,16,8,5		0.999695
MRErprORF	8788	88851	C	+A,G,A,-C,T	88804	9,1,1,27,18		0.999471
MRErprORF	8789	87084	A	-A,+T,T,C,G	87029	11,8,16,15,13		0.999368
MRErprORF	8790	87578	T	-TT,-T,G,C	87543	1,19,4,11		0.9996
MRErprORF	8791	88853	T	+C,-TC,A,-TCA,C	88837	4,1,5,2,8		0.99982
MRErprORF	8792	89467	C	+A,A,G,-CA,T,-C	89424	13,2,7,1,10,23		0.999519
MRErprORF	8793	88306	A	-A,+G,G,-AGA,-AG,C,T	88225	26,11,12,4,5,21,13		0.999083
MRErprORF	8794	85056	G	C,T,+A,-G,A	84997	2,37,30,6,14		0.999306
MRErprORF	8795	83493	A	-A,G,C,T	83434	41,6,6,6		0.999293
MRErprORF	8796	83602	A	+G,G,-AG,C,T	83560	22,4,2,24,12		0.999498
MRErprORF	8797	82987	G	T,C,-GG,A,-G	82902	29,5,1,32,18		0.998976
MRErprORF	8798	83641	G	A,+A,T	83572	12,7,57		0.999175
MRErprORF	8799	84931	A	G,-A,+G,C,T	84896	7,6,3,10,12		0.999588
MRErprORF	8800	87437	G	T,C,A,-G	87341	76,2,13,5		0.998902
MRErprORF	8801	88653	T	+C,C,G,A	88618	1,26,4,5		0.999605
MRErprORF	8802	88363	C	T,-C,A,G	88279	12,10,50,12		0.999049
MRErprORF	8803	88252	C	T,A,G	88208	9,34,1		0.999501
MRErprORF	8804	85135	A	G,C,T,+C	85112	9,6,8,1		0.99973
MRErprORF	8805	86922	C	-C,A,G,T	86888	6,2,2,24		0.999609
MRErprORF	8806	87044	C	T,A	87025	14,5		0.999782
MRErprORF	8807	87379	C	A,T	85303	134, 1942		0.976241
MRErprORF	8808	89015	T	C,G,A	88973	32,5,5		0.999528
MRErprORF	8809	80366	G	A,C,T	80310	30,8,18		0.999303
MRErprORF	8810	88302	C	T,G,A	88266	29,2,5		0.999592
MRErprORF	8811	82373	A	T,C,G	82333	8,27,5		0.999514
MRErprORF	8812	87411	C	T,A,-C	87393	11,6,1		0.999794
MRErprORF	8813	88565	C	A,G,T	88554	1,1,9		0.999876
MRErprORF	8814	88183	T	-T,G,A,C	88142	3,12,10,16		0.999535
MRErprORF	8815	83446	G	C,-GGTCCTCCG,T,A,-G	83401	4,1,19,12,9		0.999461
MRErprORF	8816	81212	G	A,T	81125	20,67		0.998929
MRErprORF	8817	89078	T	G,A,C	89042	8,7,21		0.999596
MRErprORF	8818	88885	C	A,T	88870	5,10		0.999831
MRErprORF	8819	88545	C	T,A,+G	88508	15,22,1		0.999582
MRErprORF	8820	88457	T	G,A,-T,C	88418	4,9,2,24		0.999559
MRErprORF	8821	88489	C	-C,G,A,T	88466	2,3,9,9		0.99974
MRErprORF	8822	89159	C	A,T	89126	7,26		0.99963
MRErprORF	8823	88468	G	A,-G,C,T	88430	16,2,2,18		0.99957
MRErprORF	8824	88703	T	-TC,A,C	88672	4,4,23		0.999651
MRErprORF	8825	89116	C	A,G,T	89099	9,1,7		0.999809
MRErprORF	8826	88773	T	G,A,C	88746	6,2,19		0.999696
MRErprORF	8827	89492	C	A,T	89476	5,11		0.999821
MRErprORF	8828	89190	A	T,C,-AG,G	89138	17,16,1,18		0.999417
MRErprORF	8829	88986	G	A,-GAGGTGG,T,C	88973	5,1,6,1		0.999854
MRErprORF	8830	88743	A	G,C,T	88714	17,4,8		0.999673
MRErprORF	8831	89027	G	T,C,A,-G,-GGT	88992	18,1,11,4,1		0.999607
MRErprORF	8832	88952	G	A,T,C	88915	10,24,3		0.999584
MRErprORF	8833	88488	T	C,A,-T	88469	13,5,1		0.999785
MRErprORF	8834	89125	G	C,T,-G,A	89092	1,18,2,12		0.99963
MRErprORF	8835	89045	G	T,A	89020	7,18		0.999719
MRErprORF	8836	88994	T	C,-T,A,G	88969	16,1,6,2		0.999719
MRErprORF	8837	87533	G	A,T,C	87497	18,13,5		0.999589
MRErprORF	8838	88743	C	G,A,T	88704	2,4,33		0.999561
MRErprORF	8839	87479	A	T,C,G	87441	9,11,18		0.999566
MRErprORF	8840	88296	G	T,A	88272	13,11		0.999728
MRErprORF	8841	89343	T	C,A,G	89311	20,5,7		0.999642
MRErprORF	8842	88451	G	C,T,A,-G	88425	1,8,11,6		0.999706
MRErprORF	8843	88741	G	A,+T,-GCATTCTACATACCCGATCAGGCGACTCTGTT,C,T	88688	40,2,1,3,9		0.999403
MRErprORF	8844	89259	C	A,G,T	89228	7,1,23		0.999653
MRErprORF	8845	88704	A	T,C,-AT,+T,G	88665	10,19,2,8,8		0.99956
MRErprORF	8846	88292	T	G,A,C	88264	7,4,17		0.999683
MRErprORF	8847	87707	T	A,C	87679	4,24		0.999681
MRErprORF	8848	88388	C	A,G,T	88373	6,2,7		0.99983
MRErprORF	8849	88963	T	C,-T,G,A	88919	32,1,7,4		0.999505
MRErprORF	8850	89141	A	-A,G,T,C	89098	3,10,20,10		0.999518
MRErprORF	8851	89006	C	T,A	88996	6,4		0.999888
MRErprORF	8852	88556	A	G,C,T	88530	7,9,10		0.999706
MRErprORF	8853	88466	T	C,G,A	88448	12,2,4		0.999797
MRErprORF	8854	88919	A	G,T,-ACCCGATCAGGCGACTCTGTTGCGG,C	88883	17,10,3,6		0.999595
MRErprORF	8855	89011	C	T,A,-C	88983	13,13,2		0.999685
MRErprORF	8856	88207	C	T,A	88173	6,28		0.999615
MRErprORF	8857	88410	C	T,G,A	88366	12,2,30		0.999502
MRErprORF	8858	88276	G	-G,-GATCAGGCGACTCTGTTGCGGGAGGCGGAGCAGAAGGAGCAGCA,-GA,A,C,T	88237	3,8,1,18,1,8		0.999558
MRErprORF	8859	88107	A	T,C,-AT,G	88082	9,8,2,6		0.999716
MRErprORF	8860	86995	T	A,C,+TACGCTGGATCC	86982	4,9,2		0.999851
MRErprORF	8861	66603	C	T,A,-C	66569	14,19,1		0.99949
MRErprORF	8862	66657	A	G,-AGGCGACTCTGTTGCGGG,T,C	66624	16,3,8,6		0.999505
MRErprORF	8863	63436	G	#NAME?	63417	3,9,7		0.9997
MRErprORF	8864	63352	G	-GCGACT,A,T,C	63318	2,13,14,5		0.999463
MRErprORF	8865	65455	C	T,A	65419	19,17		0.99945
MRErprORF	8866	65310	G	-GACTCTGTTGCGGGAGGCGGAGCAGAAGGA,T,C,-G,A	65286	1,7,1,1,14		0.999633
MRErprORF	8867	66049	A	T,C,G	66022	12,8,7		0.999591
MRErprORF	8868	66618	C	#NAME?	66591	1,11,15		0.999595
MRErprORF	8869	76956	T	G,A,-TCTGTTGCGGGAGGCGGAGCAGAAGGAGCAGCAGATCCT,C	76886	43,6,1,20		0.99909
MRErprORF	8870	82130	C	A,T	82113	12,5		0.999793
MRErprORF	8871	83163	T	C,G,A	83062	16,80,5		0.998786
MRErprORF	8872	82172	G	C,T,-G,A,+T	82145	7,9,3,8,2		0.999671
MRErprORF	8873	74644	T	G,A,-T,C,-TTGCGGGAGGCGGAGCAGAAGGAGCAGCAGATCCTTCGC	74580	33,6,2,17,6		0.999143
MRErprORF	8874	81366	T	A,G,C	81339	3,4,20		0.999668
MRErprORF	8875	87130	G	-G,-GCGGGAGGCGGAGCA,A,C,T	87104	3,2,10,1,10		0.999702
MRErprORF	8876	80980	C	-C,G,A,T	80898	2,1,9,70		0.998987
MRErprORF	8877	97038	G	A,-G,T	97003	12,12,11		0.999639
MRErprORF	8878	98048	G	C,T,A	98019	1,16,12		0.999704
MRErprORF	8879	92963	G	A,C,T	92939	6,6,12		0.999742
MRErprORF	8880	86173	A	T,C,G	86151	4,3,15		0.999745
MRErprORF	8881	98248	G	C,T,A	98234	4,5,5		0.999858
MRErprORF	8882	99790	G	A,-GC,-GCGGAGCAGAAGGAGCAGCAGATCCTTCGCTT,C,T	99753	18,3,2,4,10		0.999629
MRErprORF	8883	88791	C	-C,A,T	88745	1,13,32		0.999482
MRErprORF	8884	95934	G	T,A,-GGAGCAGAAGGAGCAGCAGATCCTTCGCTTGCGGGAGTCACAGT,-GGAGCAGAAGGAGCAGCAGATCCTTCGCTTGCG,-G	95887	20,19,2,4,2		0.99951
MRErprORF	8885	90923	G	A,T,C,+C	90891	15,15,2,1		0.999648
MRErprORF	8886	80540	A	-A,G,T,-AGCAGAAGGAGC,C	80501	1,16,9,9,4		0.999516
MRErprORF	8887	100207	G	C,T,A	100188	2,1,16		0.99981
MRErprORF	8888	92152	C	T,A,G,-CAGAAGGAGCAGCAGATCCTTCGCTTGCGGGAGTCA	92107	25,12,4,4		0.999512
MRErprORF	8889	97440	A	G,-A,C,T	97395	17,10,7,11		0.999538
MRErprORF	8890	99190	G	C,T,A	99160	5,16,9		0.999698
MRErprORF	8891	102673	A	G,-A,T,C	102644	7,4,11,7		0.999718
MRErprORF	8892	104808	A	T,C,-AG,+TTT,G	104785	8,4,2,2,9		0.999781
MRErprORF	8893	97371	G	A,-G,T,C	97336	11,5,17,2		0.999641
MRErprORF	8894	99018	G	T,C,A	98984	16,5,13		0.999657
MRErprORF	8895	79120	A	G,-A,-AGC,C,T	79087	11,2,11,5,4		0.999583
MRErprORF	8896	98360	G	T,C,-GCAGCAGAT,A	98322	8,2,2,26		0.999614
MRErprORF	8897	96309	C	+GG,-CAGCAGATCCTTCGCTTGCGGGAGTCACAGTGGAGATTCCTGGCCACCGTCGTCCTGGAAACCCTGCGC,-C,A,G,T	96256	3,3,2,10,2,36		0.99945
MRErprORF	8898	98429	A	G,T,C,-AG	98408	10,6,3,2		0.999787
MRErprORF	8899	97083	G	T,C,A	97046	17,2,18		0.999619
MRErprORF	8900	94269	C	T,-C,A,G	94226	19,1,20,3		0.999544
MRErprORF	8901	92323	A	C,T,+C,-AG,G	92267	22,18,2,4,12		0.999393
MRErprORF	8902	95307	G	A,T,C	95290	8,7,2		0.999822
MRErprORF	8903	88034	A	G,C,T	88008	11,4,11		0.999705
MRErprORF	8904	89296	T	-T,G,A,-TCCTTCGCTTGCGGGAGTCACAGTGGAGATTCCTGGCCACCGTCG,C	89256	1,18,6,2,13		0.999552
MRErprORF	8905	97594	C	A,-C,T	97571	15,1,7		0.999764
MRErprORF	8906	91076	C	A,+T,-CTTCGCTTGCGGGAGTCACAGTGGAGATTCCTGGCCACCGTCGTCCTGGAAACCCTGCGCCAGTACA,T	91010	28,3,3,35		0.999275
MRErprORF	8907	88766	T	C,-T,G,A	88704	20,9,28,5		0.999302
MRErprORF	8908	100775	T	A,G,C	100722	5,14,34		0.999474
MRErprORF	8909	96572	C	+TTAA,-CG,T,A,G,-C	96527	2,3,17,22,1,2		0.999534
MRErprORF	8910	100257	G	A,T,C	100221	16,17,3		0.999641
MRErprORF	8911	89583	C	T,G,A	89553	14,2,14		0.999665
MRErprORF	8912	98008	T	C,A,G,-T	97922	16,5,62,3		0.999123
MRErprORF	8913	102167	T	C,G,A	102137	14,15,1		0.999706
MRErprORF	8914	109291	G	A,-G,C,T	109254	15,9,3,10		0.999661
MRErprORF	8915	94380	C	T,A,-C	94319	51,9,1		0.999354
MRErprORF	8916	108664	G	A,-G,T,-GG	108590	28,13,31,2		0.999319
MRErprORF	8917	111308	G	T,A	111275	30,3		0.999704
MRErprORF	8918	108571	G	A,T	108527	18,26		0.999595
MRErprORF	8919	102426	A	G,+C,T,C	102392	12,1,17,5		0.999668
MRErprORF	8920	112591	G	T,A	112566	10,15		0.999778
MRErprORF	8921	107231	T	C,G,A	107174	31,20,6		0.999468
MRErprORF	8922	105825	C	A,T,-CA	105784	9,19,13		0.999613
MRErprORF	8923	108607	A	-ACAGTGGAGATTCCTGGCCACCGTCGTCCTGGAAACCCTGCGCCAGT,T,C,G	108542	9,12,10,34		0.999402
MRErprORF	8924	109648	C	T,-CAGTGGAGATTCCTGGCCACCGTCGTCCTGGAAACCCTGCGC,A,-C	109596	34,7,9,2		0.999526
MRErprORF	8925	110893	A	G,C,T	110834	33,17,9		0.999468
MRErprORF	8926	112976	G	T,A	112934	32,10		0.999628
MRErprORF	8927	113596	T	A,G,C	113555	5,19,17		0.999639
MRErprORF	8928	111469	G	#NAME?	111394	5,14,56		0.999327
MRErprORF	8929	112486	G	A,C,T	112447	6,3,30		0.999653
MRErprORF	8930	105772	A	G,C,T	105734	25,2,11		0.999641
MRErprORF	8931	113261	G	T,A	113238	18,5		0.999797
MRErprORF	8932	109324	A	C,T,G,+T	109305	2,8,9,2		0.999826
MRErprORF	8933	108568	T	A,G,C,-TT	108509	4,37,17,1		0.999457
MRErprORF	8934	110531	T	C,G,A	110473	15,29,14		0.999475
MRErprORF	8935	114225	C	T,A,G,-C	114194	8,17,1,5		0.999729
MRErprORF	8936	115257	C	T,A	115221	10,26		0.999688
MRErprORF	8937	114327	T	C,G,A	114261	25,31,10		0.999423
MRErprORF	8938	113868	G	#NAME?	113790	8,27,43		0.999315
MRErprORF	8939	114973	G	T,C,A	114896	38,11,28		0.99933
MRErprORF	8940	114577	C	T,G,A,-C	114526	27,3,15,6		0.999555
MRErprORF	8941	114192	C	A,T	114153	23,16		0.999658
MRErprORF	8942	116192	A	-A,G,C,T	116150	2,20,4,16		0.999639
MRErprORF	8943	115767	C	T,-C,G,A	114112	1641,2,3,9		0.985704
MRErprORF	8944	115642	C	A,T	115581	13,48		0.999473
MRErprORF	8945	114418	G	#NAME?	114362	2,41,13		0.999511
MRErprORF	8946	111020	T	C,A,G	110953	17,12,38		0.999397
MRErprORF	8947	115393	C	G,A,T	115356	2,8,27		0.999679
MRErprORF	8948	116704	G	T,-G,A	116654	15,2,33		0.999572
MRErprORF	8949	111795	T	G,A,C	111716	20,27,32		0.999293
MRErprORF	8950	118295	C	T,-C,A,G	118257	10,3,24,1		0.999679
MRErprORF	8951	119164	C	T,A,G	119104	17,41,2		0.999496
MRErprORF	8952	118416	T	A,G,C	118356	9,25,26		0.999493
MRErprORF	8953	120216	G	T,-G,A	120113	61,7,35		0.999143
MRErprORF	8954	121054	G	A,+A,C,T	120995	36,2,5,18		0.999513
MRErprORF	8955	116876	A	T,C,-A,G	116835	15,3,18,5		0.999649
MRErprORF	8956	118625	A	G,T,C	118594	10,12,9		0.999739
MRErprORF	8957	118245	A	C,T,-AC,G	118198	16,10,2,19		0.999603
MRErprORF	8958	121051	C	T,-C,A	121014	18,3,16		0.999694
MRErprORF	8959	119199	C	G,A,T	119159	3,25,12		0.999664
MRErprORF	8960	117773	C	T,+T,A,G	117731	15,2,24,3		0.999643
MRErprORF	8961	116407	T	C,A,G	116347	20,7,33		0.999485
MRErprORF	8962	119242	G	T,C,-GC,A	119193	22,7,4,16		0.999589
MRErprORF	8963	118182	C	T,A,G	118132	36,11,3		0.999577
MRErprORF	8964	120643	G	T,C,A,-G	120576	25,10,30,2		0.999445
MRErprORF	8965	120579	C	T,A,-C	120540	24,11,4		0.999677
MRErprORF	8966	118324	C	T,A	118271	25,28		0.999552
MRErprORF	8967	123450	A	G,T,C	123426	13,9,2		0.999806
MRErprORF	8968	123797	G	T,C,A,-G	123728	29,5,31,4		0.999443
MRErprORF	8969	124689	T	C,G,A	124639	27,15,8		0.999599
MRErprORF	8970	123441	A	G,T,C	123412	10,11,8		0.999765
MRErprORF	8971	122510	C	G,A,T	122466	2,18,24		0.999641
MRErprORF	8972	122803	A	G,-ACTTCATG,T,C	122763	10,2,17,11		0.999674
MRErprORF	8973	121339	C	T,A,G	121312	15,11,1		0.999777
MRErprORF	8974	119460	T	A,G,C	119364	9,53,34		0.999196
MRErprORF	8975	120477	T	C,G,A,-TC	120416	32,26,1,2		0.999494
MRErprORF	8976	121359	C	-C,A,G,+A,T	121335	2,11,2,6,9		0.999802
MRErprORF	8977	121418	A	G,T,C	121371	20,20,7		0.999613
MRErprORF	8978	122884	T	C,A,G	122827	23,9,25		0.999536
MRErprORF	8979	125456	G	C,T,A,-G	125405	9,24,16,2		0.999593
MRErprORF	8980	120804	T	+C,C,G,A	120743	1,28,15,18		0.999495
MRErprORF	8981	118972	C	T,A,G	118933	25,11,3		0.999672
MRErprORF	8982	118045	A	-A,G,+T,C,T	118007	2,9,2,8,19		0.999678
MRErprORF	8983	117021	T	A,G,C	116955	8,23,35		0.999436
MRErprORF	8984	123431	C	T,A,G	123383	21,21,6		0.999611
MRErprORF	8985	123721	C	A,G,T	123642	35,2,42		0.999361
MRErprORF	8986	123919	G	A,T,C	123874	29,15,1		0.999637
MRErprORF	8987	121879	A	C,T,G,-A	121848	12,8,7,4		0.999746
MRErprORF	8988	119730	A	+G,G,T,C	119694	1,20,4,12		0.999699
MRErprORF	8989	121548	G	A,T,C	121517	15,12,4		0.999745
MRErprORF	8990	121346	A	G,T,C	121292	19,25,10		0.999555
MRErprORF	8991	123586	C	T,-C,A	123558	4,1,23		0.999773
MRErprORF	8992	123401	C	A,G,T	123352	27,2,20		0.999603
MRErprORF	8993	124427	G	A,-G,T,C	124332	49,4,36,6		0.999236
MRErprORF	8994	122376	G	#NAME?	122341	4,10,21		0.999714
MRErprORF	8995	121800	A	-A,G,C,T	121773	8,4,9,6		0.999778
MRErprORF	8996	123855	A	G,C,T,-AG	123792	18,17,12,16		0.999491
MRErprORF	8997	123315	G	T,C,A,+A	123276	14,4,21,6		0.999684
MRErprORF	8998	122034	A	C,T,G,-A	121975	8,24,16,11		0.999517
MRErprORF	8999	124992	A	T,C,G	124960	2,14,16		0.999744
MRErprORF	9000	122862	A	G,T,C	122809	29,4,20		0.999569
MRErprORF	9001	124051	G	C,T,A	124008	2,18,23		0.999653
MRErprORF	9002	121384	T	C,A,G	121315	29,16,24		0.999432
MRErprORF	9003	122693	C	T,A	122652	15,26		0.999666
MRErprORF	9004	122982	C	T,A,G	122888	35,51,8		0.999236
MRErprORF	9005	123111	G	A,-GG,T	123052	35,2,22		0.999521
MRErprORF	9006	121921	G	T,C,A	121830	35,2,54		0.999254
MRErprORF	9007	122499	C	T,+A,-C,G,A	122451	19,32,4,2,23		0.999608
MRErprORF	9008	123533	A	C,-AA,T,G,-A	123486	12,2,3,12,18		0.99962
MRErprORF	9009	124756	A	T,C,G	124727	5,18,6		0.999768
MRErprORF	9010	120430	A	C,T,G	120397	19,7,7		0.999726
MRErprORF	9011	119846	T	-T,A,G,C	119795	2,5,23,21		0.999574
MRErprORF	9012	120215	A	G,T,C	120182	8,14,11		0.999725
MRErprORF	9013	119638	T	G,A,C	119591	17,7,23		0.999607
MRErprORF	9014	124423	C	T,A	124383	21,19		0.999679
MRErprORF	9015	122284	G	T,C,A,-G	122208	13,5,56,2		0.999378
MRErprORF	9016	120696	C	T,A,G,-C	120665	12,14,1,4		0.999743
MRErprORF	9017	121518	A	G,C,T	121461	29,12,16		0.999531
MRErprORF	9018	121550	A	+G,G,C,T	121517	1,17,10,6		0.999729
MRErprORF	9019	121085	G	A,T,C	121045	13,23,4		0.99967
MRErprORF	9020	121272	C	T,A,G	121213	33,24,2		0.999513
MRErprORF	9021	119874	C	A,T,-CAT	119832	23,17,2		0.99965
MRErprORF	9022	123831	A	G,T,C	123810	8,12,1		0.99983
MRErprORF	9023	122512	T	A,G,C	122472	11,4,25		0.999674
MRErprORF	9024	122837	C	T,-CG,A	122743	62,9,23		0.999235
MRErprORF	9025	121919	G	T,C,+AACT,A,-G,-GCAAT	121824	9,6,3,77,2,1		0.999221
MRErprORF	9026	121904	C	A,G,T	121858	17,1,28		0.999623
MRErprORF	9027	123591	A	C,T,-A,-AATACCCATACGATGTTCCAGATTACGCTGGATCCCAGCTGTTGAAT,G	123549	11,10,6,2,13		0.99966
MRErprORF	9028	123490	A	G,T,C	123455	8,23,4		0.999717
MRErprORF	9029	122886	T	G,A,C	122825	26,11,24		0.999504
MRErprORF	9030	124304	A	G,T,C	124256	6,26,16		0.999614
MRErprORF	9031	122516	C	A,-C,+A,T	122447	43,18,1,8		0.999437
MRErprORF	9032	123232	C	T,A,G	123164	24,42,2		0.999448
MRErprORF	9033	124411	C	T,A,G,+A	124364	15,29,3,1		0.999622
MRErprORF	9034	121935	A	G,C,T	121896	17,15,7		0.99968
MRErprORF	9035	120594	T	C,G,A	120543	23,18,10		0.999577
MRErprORF	9036	121614	A	T,C,+CC,G	121570	17,16,1,11		0.999638
MRErprORF	9037	123702	C	A,T	123642	28,32		0.999515
MRErprORF	9038	121261	G	-GATGTTCCAGATTACGCTGGATCCCA,-GATGTTCCA,T,A	121205	2,6,24,24		0.999538
MRErprORF	9039	121064	A	C,T,G	121039	7,2,16		0.999793
MRErprORF	9040	121364	T	C,A,G	121330	22,2,10		0.99972
MRErprORF	9041	120452	G	-GTTCCA,C,T,A	120423	2,2,16,9		0.999759
MRErprORF	9042	118397	T	C,A,G,-T	118329	37,4,24,3		0.999426
MRErprORF	9043	120504	T	C,A,G	120449	25,12,18		0.999544
MRErprORF	9044	120532	C	-C,A,T	120484	6,29,13		0.999602
MRErprORF	9045	122230	C	A,T	122163	49,18		0.999452
MRErprORF	9046	122518	A	-AG,T,C,+GATACCATCGAAAAC,G	122435	8,16,15,1,44		0.999323
MRErprORF	9047	142951	G	-GATTACGCTGGATCCCAGCTGTT,T,-GATTACGCTGGATCCCAGCT,A	142910	1,33,2,5		0.999713
MRErprORF	9048	140721	A	G,+T,C,T	140688	8,3,10,15		0.999765
MRErprORF	9049	141550	T	C,A,G,-T	141507	15,6,12,10		0.999696
MRErprORF	9050	141769	T	C,G	141726	17,26		0.999697
MRErprORF	9051	145039	A	G,-A,T,C	145016	6,5,9,3		0.999841
MRErprORF	9052	145005	C	T,A	144941	43,21		0.999559
MRErprORF	9053	140387	G	A,C,T	140301	65,7,14		0.999387
MRErprORF	9054	141070	C	T,G,A	141040	16,2,12		0.999787
MRErprORF	9055	139574	T	C,G,A	139501	50,15,8		0.999477
MRErprORF	9056	137516	G	T,C,-G,A	137470	15,8,8,15		0.999665
MRErprORF	9057	131485	G	T	131460	25		0.99981
MRErprORF	9058	135816	A	T,C,G,-A	135771	14,6,22,3		0.999669
MRErprORF	9059	134338	T	C,+C,G,A	134302	16,2,13,7		0.999732
MRErprORF	9060	139161	C	A,G,-C,T	139096	20,2,17,26		0.999533
MRErprORF	9061	141596	C	T,G,A	141558	11,3,24		0.999732
MRErprORF	9062	141935	C	T,A	141880	25,30		0.999612
MRErprORF	9063	141657	A	-AG,T,C,G	141617	1,12,11,16		0.999718
MRErprORF	9064	141355	G	A,T,C	141306	21,27,1		0.999653
MRErprORF	9065	138882	C	T,G,A	138846	15,4,17		0.999741
MRErprORF	9066	136209	T	C,A,G	136177	25,1,6		0.999765
MRErprORF	9067	140085	G	T,C,A	140049	28,1,7		0.999743
MRErprORF	9068	138820	T	C,A,G,-T	138773	31,2,11,3		0.999661
MRErprORF	9069	139295	T	C,A,G	139226	59,2,8		0.999505
MRErprORF	9070	137501	G	A,-G,C,T	137458	18,3,3,19		0.999687
MRErprORF	9071	137248	A	G,T,C	137213	9,16,10		0.999745
MRErprORF	9072	133823	A	T,C,+T,G	133702	10,27,28,84		0.999096
MRErprORF	9073	139306	T	-T,A,G,C	139237	43,2,9,15		0.999505
MRErprORF	9074	138296	T	G,A,C	138244	35,1,16		0.999624
MRErprORF	9075	136260	T	G,A,C	136198	22,13,27		0.999545
MRErprORF	9076	138728	T	A,G,C	138698	8,8,14		0.999784
MRErprORF	9077	131531	G	-G,A,T,C	131483	4,14,23,7		0.999635
MRErprORF	9078	131531	A	T,C,G	131488	13,5,25		0.999673
MRErprORF	9079	137640	C	A,G,T	137608	15,2,15		0.999768
MRErprORF	9080	135293	C	A,G,+T,T,-CTT	135265	8,4,2,14,2		0.999793
MRErprORF	9081	137418	T	C,A,G,-T	137363	24,20,10,1		0.9996
MRErprORF	9082	135937	T	C,-TC,G,A	135863	53,1,9,11		0.999456
MRErprORF	9083	87731	C	T,-C,A,G	87687	32,3,7,2		0.999498
MRErprORF	9084	86940	T	C,G,A,-T	86910	4,13,10,3		0.999655
MRErprORF	9085	87421	T	A,G,C	87388	11,13,9		0.999623
MRErprORF	9086	87651	A	T,-A,G	87635	4,6,6		0.999817
MRErprORF	9087	86275	A	G,C	86261	9,5		0.999838
MRErprORF	9088	86908	G	A,T,C	86891	10,5,2		0.999804
MRErprORF	9089	86736	C	A,T	86719	8,9		0.999804
MRErprORF	9090	85552	T	C,-T,G,A	85512	16,3,19,2		0.999532
MRErprORF	9091	85305	T	C,G,A	85263	12,23,7		0.999508
MRErprORF	9092	86100	G	C,T,A,-G	86071	2,10,16,1		0.999663
MRErprORF	9093	86668	C	T,A,G	86592	62,12,2		0.999123
MRErprORF	9094	87389	G	A,-G,T	87343	12,17,17		0.999474
MRErprORF	9095	87311	G	T,C,A	87279	20,5,7		0.999633
MRErprORF	9096	86744	G	A,C,T	86708	11,7,18		0.999585
MRErprORF	9097	86187	A	G,-A,T,C	86152	18,2,11,4		0.999594
MRErprORF	9098	87472	G	A,C,T	87455	7,1,9		0.999806
MRErprORF	9099	87196	A	C,T,G	87143	3,20,30		0.999392
MRErprORF	9100	87245	C	A,T	87178	31,36		0.999232
MRErprORF	9101	87552	G	+GAGA,C,T,A	87482	1,7,9,54		0.9992
MRErprORF	9102	87402	T	-TC,A,G,C	87367	2,4,12,17		0.9996
MRErprORF	9103	87081	C	A,T	87065	3,13		0.999816
MRErprORF	9104	86706	G	C,T,A	86668	3,18,17		0.999562
MRErprORF	9105	86366	A	G,T,C	86343	5,12,6		0.999734
MRErprORF	9106	87061	G	A,T,C	87027	26,7,1		0.999609
MRErprORF	9107	86675	T	G,A,C	86620	17,5,33		0.999365
MRErprORF	9108	85687	C	T,+G,G,A,-C	85639	15,1,1,29,3		0.99944
MRErprORF	9109	85443	C	#NAME?	85408	1,13,5,17		0.99959
MRErprORF	9110	85078	A	G,-A,T,C	85060	5,1,8,4		0.999788
MRErprORF	9111	84338	A	G,T,C	84313	11,8,6		0.999704
MRErprORF	9112	86206	C	-C,A,T	86182	2,19,3		0.999722
MRErprORF	9113	77644	C	A,G,T	77585	52,2,5		0.99924
MRErprORF	9114	86396	C	T,A	86383	3,10		0.99985
MRErprORF	9115	86703	T	C,A,G	86654	18,5,26		0.999435
MRErprORF	9116	87592	G	T,C,-G,A	87563	7,3,6,13		0.999669
MRErprORF	9117	85033	G	A,T,C	84930	18,74,11		0.998789
MRErprORF	9118	86753	G	+C,T,C,A	86718	4,9,9,17		0.999597
MRErprORF	9119	78131	C	T,A,-C	78081	18,24,8		0.99936
MRErprORF	9120	75976	C	A,G,T	75842	115,6,13		0.998236
MRErprORF	9121	85784	C	T,G,A	85756	12,1,15		0.999674
MRErprORF	9122	87608	T	C,-T,G,A	87571	8,1,24,4		0.999578
MRErprORF	9123	88182	C	A,T,+CA,-CAG	88166	11,3,1,2		0.999819
MRErprORF	9124	87907	A	G,T,C	87879	22,2,4		0.999681
MRErprORF	9125	88799	G	A,T,C	88773	16,8,2		0.999707
MRErprORF	9126	79284	C	A,T	79247	13,24		0.999533
MRErprORF	9127	86464	A	G,C,T	86447	14,1,2		0.999803
MRErprORF	9128	87088	G	C,T,A,-G	87006	1,15,65,1		0.999058
MRErprORF	9129	76501	C	T,-C,A	76429	17,1,54		0.999059
MRErprORF	9130	87929	A	+C,T,C,G	87914	4,6,1,8		0.999829
MRErprORF	9131	82759	C	T,A,-C	82698	14,27,20		0.999263
MRErprORF	9132	86745	C	A,T	86571	8166		0.997994
MRErprORF	9133	85110	C	T,A	85090	13,7		0.999765
MRErprORF	9134	80009	C	T,G,A	79976	18,1,14		0.999588
MRErprORF	9135	77317	T	C,G,A	77281	11,20,5		0.999534
MRErprORF	9136	87760	C	A,T	87743	7,10		0.999806
MRErprORF	9137	86312	G	T,C,+T,A	86299	4,1,6,8		0.999849
MRErprORF	9138	78479	T	+A,A,G,C	78417	2,1,35,26		0.99921
MRErprORF	9139	79031	T	C,A,G	78980	16,8,27		0.999355
MRErprORF	9140	87042	G	C,T,-G,A	86994	4,15,1,28		0.999449
MRErprORF	9141	76035	C	A,G,T	75983	23,3,26		0.999316
MRErprORF	9142	88591	A	C,T,G	88559	2,9,21		0.999639
MRErprORF	9143	88815	G	A,+T,C,T	88783	27,1,1,4		0.99964
MRErprORF	9144	84646	C	T,-C,G,A	84609	16,4,2,15		0.999563
MRErprORF	9145	69552	C	A,T	69516	23,13		0.999482
MRErprORF	9146	86679	A	T,G	86654	10,15		0.999712
MRErprORF	9147	78836	T	-TG,C,A,G	78786	1,20,13,16		0.999366
MRErprORF	9148	84541	G	A	84538	3		0.999965
MRErprORF	9149	78250	T	C,G,A	78209	13,17,11		0.999476
MRErprORF	9150	88119	G	A,C	88078	38,3		0.999535
MRErprORF	9151	86375	C	T,+A,-C,A	86181	35,1,1,158		0.997754
MRErprORF	9152	85751	A	C,T,G,+T	85734	5,9,3,14		0.999802
MRErprORF	9153	82139	T	C,+C,-T,A,G	82109	11,11,3,4,12		0.999635
MRErprORF	9154	78812	C	G,A,-C,T	78693	2,58,44,15		0.99849
MRErprORF	9155	87441	C	A,+T,T,-CTGGG	87368	58,22,14,1		0.999165
MRErprORF	9156	83680	T	-TG,C,-TGG,+G,G,A,-T	83604	2,17,2,16,28,2,25		0.999092
MRErprORF	9157	88578	G	A,-G,-GGG,T,-GG	88465	23,52,6,7,25		0.998724
MRErprORF	9158	88247	G	A,-GGA,C,T	88217	10,3,1,16		0.99966
MRErprORF	9159	88018	G	C,T,+A,-GA,A	87990	5,4,16,1,18		0.999682
MRErprORF	9160	88412	A	G,-A,T,-AA,C	88341	18,45,3,1,4		0.999197
MRErprORF	9161	86408	A	C,T,G	86384	2,6,16		0.999722
MRErprORF	9162	86714	A	T,C,+T,G	86703	5,2,13,4		0.999873
MRErprORF	9163	82933	T	A,G,-T,+A,+G,C	82897	2,21,9,2,1,4		0.999566
MRErprORF	9164	86062	A	T,C,+T,G,-A	86031	2,1,12,9,19		0.99964
MRErprORF	9165	84914	T	C,-T,G,A	84864	12,19,12,7		0.999411
MRErprORF	9166	88559	G	A,T,C	88539	16,3,1		0.999774
MRErprORF	9167	82277	A	C,T,G	82246	7,13,11		0.999623
MRErprORF	9168	80456	C	T,G,A	80403	22,3,28		0.999341
Average		102651

[truncated: 2 more sheets: C36, C37]
